# Supplementary material for: 2,5-Bis[4-(dimethyl­amino)­phen­yl]-3,6-dimethyl­pyrazine
Source: Acta Crystallogr Sect E Struct Rep Online. 2011 May 14;67(Pt 6):o1425. doi: 10.1107/S160053681101748X (PMC3120404; doi:10.1107/S160053681101748X)
Supplement: Supplementary file 1 [file e-67-o1425-sup1.cif]

##############################################################################
#                                                                            #
# This CIF contains the data in a paper accepted for publication in          #
# Acta Crystallographica Section E. It conforms to the requirements of       #
# Notes for Authors for Acta Crystallographica Section E, and has been       #
# peer reviewed under the auspices of the IUCr Commission on Journals.       #
#                                                                            #
# Full details of the Crystallographic Information File format               #
# are given in the paper "The Crystallographic Information File (CIF):       #
# a New Standard Archive File for Crystallography" by S. R. Hall, F. H.      #
# Allen and I. D. Brown [Acta Cryst. (1991), A47, 655-685].                  #
#                                                                            #
# The current version of the core CIF dictionary is obtainable from          #
# ftp://ftp.iucr.org/pub/cif_core.dic.                                       #
#                                                                            #
# Software is freely available for graphical display of the structure(s)     #
# in this CIF. For information consult the CIF software page                 #
# http://www.iucr.org/resources/cif/software.                                #
#                                                                            #
# This file may be used for bona fide research purposes within the           #
# scientific community so long as proper attribution is given to the journal # 
# article from which it was obtained.                                        #
#                                                                            #
##############################################################################
data_I
_audit_creation_method     SHELXL-97
_chemical_name_systematic
;
4-{5-[4-(dimethylamino)phenyl]-3,6-dimethylpyrazin-2-yl}-
<i>N</i>,<i>N</i>-dimethylaniline
;
_chemical_name_common
;
2,5-Bis[4-(dimethylamino)phenyl]-3,6-dimethylpyrazine
;
_chemical_formula_moiety     'C22 H26 N4'
_chemical_formula_sum     'C22 H26 N4'
_chemical_formula_iupac     'C22 H26 N4'
_chemical_formula_weight     346.47
_chemical_melting_point     484
_symmetry_cell_setting     triclinic
_symmetry_space_group_name_H-M     'P -1'
_symmetry_space_group_name_Hall     '-P 1'
loop_
    _symmetry_equiv_pos_as_xyz
    'x, y, z'
    '-x, -y, -z'
_cell_length_a     9.4590(10)
_cell_length_b     9.6368(16)
_cell_length_c     11.9661(15)
_cell_angle_alpha     73.300(10)
_cell_angle_beta     69.465(11)
_cell_angle_gamma     74.446(10)
_cell_volume     961.2(2)
_cell_formula_units_Z     2
_cell_measurement_reflns_used     25
_cell_measurement_theta_min     60
_cell_measurement_theta_max     69
_cell_measurement_temperature     193(2)
_exptl_crystal_description     plate
_exptl_crystal_colour     yellow
_exptl_crystal_size_max     0.40
_exptl_crystal_size_mid     0.20
_exptl_crystal_size_min     0.05
_exptl_crystal_density_diffrn     1.197
_exptl_crystal_density_meas     ?
_exptl_crystal_density_method     'not measured'
_exptl_crystal_F_000     372
_exptl_absorpt_coefficient_mu     0.559
_exptl_absorpt_correction_type     none
_exptl_special_details
;
^1^H-NMR (CDCl~3~): \d = 7.55 (d, J = 8.7 Hz, 4 H, 2-H, 6-H phenyl); 6.79 (br.
d, J = 8.8 Hz, 4 H, 3-H, 5-H, phenyl); 3.03 (s, 12 H, N-CH~3~); 2.64 (s, 6 H,
pyrazin-CH~3~). ^13^C-NMR (CDCl~3~): \d = 150.3, 150.1, 147.5 (C-2, C-3
pyrazine, C-1 phenyl), 130.5, 127.9 (C-2, C-3, C-5, C-6 phenyl), 112.9, 41.2
(N(CH~3~)~2~), 23.3 (CH~3~). FD-MS : 346.5 (100%) [M+] IR (ATR): \n = 2918.7,
1607.4, 1528.3, 1438.6, 1389.5, 1359.6, 1231.2, 1194.7, 1161.9, 943.0, 818.6,
785.9, 674.0 cm^-1^.
;
_diffrn_ambient_temperature     193(2)
_diffrn_radiation_type     CuK\a
_diffrn_radiation_wavelength     1.54178
_diffrn_radiation_monochromator     graphite
_diffrn_measurement_device_type     'Enraf--Nonius CAD-4'
_diffrn_measurement_device     '\k-geometry diffractometer'
_diffrn_measurement_method     \w/2\q
_diffrn_detector_area_resol_mean     ?
_diffrn_reflns_number     3876
_diffrn_reflns_av_R_equivalents     0.0266
_diffrn_reflns_av_sigmaI/netI     0.0289
_diffrn_reflns_theta_min     4.04
_diffrn_reflns_theta_max     70.00
_diffrn_reflns_theta_full     70.00
_diffrn_measured_fraction_theta_max     1.000
_diffrn_measured_fraction_theta_full     1.000
_diffrn_reflns_limit_h_min     -11
_diffrn_reflns_limit_h_max     11
_diffrn_reflns_limit_k_min     -11
_diffrn_reflns_limit_k_max     0
_diffrn_reflns_limit_l_min     -14
_diffrn_reflns_limit_l_max     13
_diffrn_standards_number     3
_diffrn_standards_interval_count     ?
_diffrn_standards_interval_time     60
_diffrn_standards_decay_%     2
_refine_special_details
;
Refinement of <i>F</i>^2^ against ALL reflections. The weighted <i>R</i>-factor
<i>wR</i> and goodness of fit <i>S</i> are based on <i>F</i>^2^, conventional
<i>R</i>-factors <i>R</i> are based on <i>F</i>, with <i>F</i> set to zero for
negative <i>F</i>^2^. The threshold expression of <i>F</i>^2^ >
\s(<i>F</i>^2^) is used only for calculating <i>R</i>-factors(gt) <i>etc</i>.
and is not relevant to the choice of reflections for refinement.
<i>R</i>-factors based on <i>F</i>^2^ are statistically about twice as large
as those based on <i>F</i>, and <i>R</i>- factors based on ALL data will be
even larger.
;
_reflns_number_total     3646
_reflns_number_gt     2922
_reflns_threshold_expression     I>2\s(I)
_refine_ls_structure_factor_coef     Fsqd
_refine_ls_matrix_type     full
_refine_ls_R_factor_all     0.0781
_refine_ls_R_factor_gt     0.0627
_refine_ls_wR_factor_ref     0.2184
_refine_ls_wR_factor_obs     0.1858
_refine_ls_goodness_of_fit_ref     1.074
_refine_ls_restrained_S_all     1.074
_refine_ls_number_reflns     3646
_refine_ls_number_parameters     242
_refine_ls_number_restraints     0
_refine_ls_hydrogen_treatment     constr
_refine_ls_weighting_scheme     calc
_refine_ls_weighting_details
         'calc w=1/[\s^2^(Fo^2^)+(0.1432P)^2^+0.2122P] where P=(Fo^2^+2Fc^2^)/3'
_atom_sites_solution_hydrogens     geom
_atom_sites_solution_primary     direct
_atom_sites_solution_secondary     difmap
_refine_ls_shift/su_max     0.000
_refine_ls_shift/su_mean     0.000
_refine_diff_density_max     0.432
_refine_diff_density_min     -0.422
_refine_ls_extinction_method     'SHELXL97 (Sheldrick, 2008)'
_refine_ls_extinction_coef     0.012(2)
_refine_ls_extinction_expression
                                  'Fc^*^=kFc[1+0.001xFc^2^\l^3^/sin(2\q)]^-1/4^'
loop_
    _atom_type_symbol
    _atom_type_description
    _atom_type_scat_dispersion_real
    _atom_type_scat_dispersion_imag
    _atom_type_scat_source
    'C' 'C' 0.0181 0.0091
                         'International Tables Vol C Tables 4.2.6.8 and 6.1.1.4'
    'H' 'H' 0.0000 0.0000
                         'International Tables Vol C Tables 4.2.6.8 and 6.1.1.4'
    'N' 'N' 0.0311 0.0180
                         'International Tables Vol C Tables 4.2.6.8 and 6.1.1.4'
_computing_data_collection     '<i>CAD-4 Software</i> (Enraf--Nonius, 1989)'
_computing_cell_refinement     '<i>CAD-4 Software</i> (Enraf--Nonius, 1989)'
_computing_data_reduction     'CORINC (Dr\"ager & Gattow, 1971)'
_computing_structure_solution     'SIR97 (Altomare <i>et al.</i>, 1999)'
_computing_structure_refinement     'SHELXL97 (Sheldrick, 2008)'
_computing_molecular_graphics     'PLATON (Spek, 2009)'
_computing_publication_material     'PLATON (Spek, 2009)'
loop_
    _atom_site_type_symbol
    _atom_site_label
    _atom_site_fract_x
    _atom_site_fract_y
    _atom_site_fract_z
    _atom_site_U_iso_or_equiv
    _atom_site_adp_type
    _atom_site_calc_flag
    _atom_site_refinement_flags
    _atom_site_occupancy
    _atom_site_symmetry_multiplicity
    _atom_site_disorder_assembly
    _atom_site_disorder_group
    C C1 0.4300(2) 0.7610(2) 0.62142(18) 0.0308(4) Uani d . 1 1 . .
    N N2 0.55091(18) 0.65153(18) 0.59277(15) 0.0339(4) Uani d . 1 1 . .
    C C3 0.6186(2) 0.6432(2) 0.47567(18) 0.0335(5) Uani d . 1 1 . .
    C C4 0.5629(2) 0.7449(2) 0.38283(18) 0.0321(5) Uani d . 1 1 . .
    N N5 0.44665(18) 0.85760(18) 0.41135(15) 0.0333(4) Uani d . 1 1 . .
    C C6 0.3811(2) 0.8678(2) 0.52829(18) 0.0328(5) Uani d . 1 1 . .
    C C7 0.7572(2) 0.5220(2) 0.45446(19) 0.0434(6) Uani d . 1 1 . .
    H H7A 0.8089 0.5052 0.5165 0.065 Uiso calc R 1 1 . .
    H H7B 0.8282 0.5505 0.3731 0.065 Uiso calc R 1 1 . .
    H H7C 0.7249 0.4312 0.4599 0.065 Uiso calc R 1 1 . .
    C C8 0.2599(2) 1.0036(2) 0.54900(19) 0.0407(5) Uani d . 1 1 . .
    H H8A 0.1592 0.9828 0.5607 0.061 Uiso calc R 1 1 . .
    H H8B 0.2831 1.0845 0.4779 0.061 Uiso calc R 1 1 . .
    H H8C 0.2586 1.0316 0.6219 0.061 Uiso calc R 1 1 . .
    C C9 0.3625(2) 0.7599(2) 0.75399(18) 0.0313(5) Uani d . 1 1 . .
    C C10 0.4576(2) 0.7140(2) 0.82934(18) 0.0343(5) Uani d . 1 1 . .
    H H10 0.5649 0.6846 0.7941 0.041 Uiso calc R 1 1 . .
    C C11 0.4019(2) 0.7099(2) 0.95281(18) 0.0345(5) Uani d . 1 1 . .
    H H11 0.4708 0.6781 1.0008 0.041 Uiso calc R 1 1 . .
    C C12 0.2435(2) 0.7525(2) 1.00883(17) 0.0307(5) Uani d . 1 1 . .
    C C13 0.1460(2) 0.7930(2) 0.93438(18) 0.0331(5) Uani d . 1 1 . .
    H H13 0.0380 0.8179 0.9697 0.040 Uiso calc R 1 1 . .
    C C14 0.2057(2) 0.7971(2) 0.81013(18) 0.0327(5) Uani d . 1 1 . .
    H H14 0.1374 0.8263 0.7618 0.039 Uiso calc R 1 1 . .
    N N15 0.18654(19) 0.7556(2) 1.13101(15) 0.0389(5) Uani d . 1 1 . .
    C C16 0.0227(2) 0.7857(3) 1.18829(19) 0.0425(5) Uani d . 1 1 . .
    H H16A -0.0203 0.8861 1.1522 0.064 Uiso calc R 1 1 . .
    H H16B 0.0019 0.7762 1.2761 0.064 Uiso calc R 1 1 . .
    H H16C -0.0249 0.7152 1.1755 0.064 Uiso calc R 1 1 . .
    C C17 0.2880(3) 0.7075(3) 1.20702(19) 0.0435(5) Uani d . 1 1 . .
    H H17A 0.3251 0.6008 1.2163 0.065 Uiso calc R 1 1 . .
    H H17B 0.2320 0.7306 1.2875 0.065 Uiso calc R 1 1 . .
    H H17C 0.3756 0.7584 1.1687 0.065 Uiso calc R 1 1 . .
    C C18 0.6290(2) 0.7442(2) 0.25089(18) 0.0313(5) Uani d . 1 1 . .
    C C19 0.6822(2) 0.6145(2) 0.20663(18) 0.0341(5) Uani d . 1 1 . .
    H H19 0.6779 0.5222 0.2629 0.041 Uiso calc R 1 1 . .
    C C20 0.7408(2) 0.6174(2) 0.08291(18) 0.0339(5) Uani d . 1 1 . .
    H H20 0.7764 0.5270 0.0561 0.041 Uiso calc R 1 1 . .
    C C21 0.7490(2) 0.7497(2) -0.00351(17) 0.0310(5) Uani d . 1 1 . .
    C C22 0.6928(2) 0.8808(2) 0.04087(18) 0.0331(5) Uani d . 1 1 . .
    H H22 0.6945 0.9734 -0.0152 0.040 Uiso calc R 1 1 . .
    C C23 0.6352(2) 0.8763(2) 0.16485(17) 0.0317(5) Uani d . 1 1 . .
    H H23 0.5987 0.9664 0.1921 0.038 Uiso calc R 1 1 . .
    N N24 0.8089(2) 0.75325(19) -0.12682(15) 0.0399(5) Uani d . 1 1 . .
    C C25 0.8785(3) 0.6186(2) -0.1704(2) 0.0449(6) Uani d . 1 1 . .
    H H25A 0.9618 0.5652 -0.1348 0.067 Uiso calc R 1 1 . .
    H H25B 0.9200 0.6421 -0.2597 0.067 Uiso calc R 1 1 . .
    H H25C 0.8010 0.5570 -0.1465 0.067 Uiso calc R 1 1 . .
    C C26 0.7970(3) 0.8908(2) -0.21529(19) 0.0436(5) Uani d . 1 1 . .
    H H26A 0.6886 0.9379 -0.2025 0.065 Uiso calc R 1 1 . .
    H H26B 0.8410 0.8716 -0.2979 0.065 Uiso calc R 1 1 . .
    H H26C 0.8532 0.9562 -0.2054 0.065 Uiso calc R 1 1 . .
loop_
    _atom_site_aniso_label
    _atom_site_aniso_U_11
    _atom_site_aniso_U_22
    _atom_site_aniso_U_33
    _atom_site_aniso_U_12
    _atom_site_aniso_U_13
    _atom_site_aniso_U_23
    C1 0.0270(9) 0.0304(10) 0.0347(10) -0.0053(7) -0.0072(8) -0.0089(8)
    N2 0.0298(8) 0.0339(9) 0.0336(9) -0.0026(7) -0.0059(7) -0.0080(7)
    C3 0.0294(9) 0.0339(10) 0.0331(10) -0.0039(8) -0.0054(8) -0.0074(8)
    C4 0.0279(9) 0.0323(10) 0.0359(10) -0.0058(8) -0.0081(8) -0.0086(8)
    N5 0.0293(8) 0.0345(9) 0.0344(9) -0.0024(7) -0.0086(7) -0.0090(7)
    C6 0.0286(9) 0.0340(10) 0.0354(10) -0.0036(8) -0.0092(8) -0.0093(8)
    C7 0.0392(11) 0.0414(12) 0.0367(11) 0.0079(9) -0.0084(9) -0.0071(9)
    C8 0.0383(11) 0.0385(11) 0.0386(11) 0.0019(9) -0.0085(9) -0.0101(9)
    C9 0.0299(9) 0.0313(10) 0.0331(10) -0.0047(8) -0.0082(8) -0.0099(8)
    C10 0.0243(9) 0.0371(11) 0.0411(11) -0.0020(8) -0.0092(8) -0.0122(8)
    C11 0.0285(9) 0.0395(11) 0.0393(11) -0.0049(8) -0.0146(8) -0.0097(8)
    C12 0.0306(10) 0.0304(10) 0.0331(10) -0.0073(8) -0.0095(8) -0.0083(8)
    C13 0.0238(9) 0.0378(11) 0.0371(10) -0.0036(7) -0.0083(7) -0.0104(8)
    C14 0.0271(9) 0.0380(11) 0.0366(10) -0.0060(8) -0.0125(8) -0.0095(8)
    N15 0.0325(9) 0.0514(11) 0.0335(9) -0.0063(8) -0.0100(7) -0.0111(8)
    C16 0.0375(11) 0.0494(13) 0.0371(11) -0.0048(9) -0.0052(9) -0.0143(9)
    C17 0.0486(12) 0.0466(13) 0.0378(11) -0.0036(10) -0.0191(9) -0.0097(9)
    C18 0.0254(9) 0.0346(10) 0.0352(10) -0.0055(8) -0.0089(8) -0.0096(8)
    C19 0.0323(10) 0.0326(10) 0.0382(11) -0.0050(8) -0.0116(8) -0.0081(8)
    C20 0.0318(10) 0.0316(10) 0.0405(11) -0.0039(8) -0.0110(8) -0.0123(8)
    C21 0.0249(9) 0.0342(11) 0.0365(10) -0.0033(8) -0.0111(8) -0.0113(8)
    C22 0.0323(10) 0.0313(10) 0.0357(10) -0.0056(8) -0.0104(8) -0.0071(8)
    C23 0.0281(9) 0.0290(10) 0.0392(10) -0.0038(7) -0.0093(8) -0.0115(8)
    N24 0.0459(10) 0.0381(10) 0.0343(10) -0.0021(8) -0.0112(8) -0.0120(8)
    C25 0.0479(12) 0.0444(12) 0.0426(12) 0.0013(10) -0.0130(10) -0.0194(10)
    C26 0.0465(12) 0.0432(12) 0.0375(11) -0.0042(10) -0.0119(9) -0.0079(9)
_geom_special_details
;
All e.s.d.'s (except the e.s.d. in the dihedral angle between two l.s. planes)
are estimated using the full covariance matrix. The cell e.s.d.'s are taken
into account individually in the estimation of e.s.d.'s in distances, angles
and torsion angles; correlations between e.s.d.'s in cell parameters are only
used when they are defined by crystal symmetry. An approximate (isotropic)
treatment of cell e.s.d.'s is used for estimating e.s.d.'s involving l.s.
planes.
;
loop_
    _geom_bond_atom_site_label_1
    _geom_bond_atom_site_label_2
    _geom_bond_site_symmetry_2
    _geom_bond_distance
    _geom_bond_publ_flag
    C1 N2 . 1.350(2) ?
    C1 C6 . 1.401(3) ?
    C1 C9 . 1.486(3) ?
    N2 C3 . 1.337(2) ?
    C3 C4 . 1.407(3) ?
    C3 C7 . 1.504(3) ?
    C4 N5 . 1.347(2) ?
    C4 C18 . 1.481(3) ?
    N5 C6 . 1.338(2) ?
    C6 C8 . 1.507(3) ?
    C7 H7A . 0.9800 ?
    C7 H7B . 0.9800 ?
    C7 H7C . 0.9800 ?
    C8 H8A . 0.9800 ?
    C8 H8B . 0.9800 ?
    C8 H8C . 0.9800 ?
    C9 C14 . 1.391(3) ?
    C9 C10 . 1.395(3) ?
    C10 C11 . 1.376(3) ?
    C10 H10 . 0.9500 ?
    C11 C12 . 1.410(3) ?
    C11 H11 . 0.9500 ?
    C12 N15 . 1.376(2) ?
    C12 C13 . 1.407(3) ?
    C13 C14 . 1.386(3) ?
    C13 H13 . 0.9500 ?
    C14 H14 . 0.9500 ?
    N15 C16 . 1.444(3) ?
    N15 C17 . 1.447(3) ?
    C16 H16A . 0.9800 ?
    C16 H16B . 0.9800 ?
    C16 H16C . 0.9800 ?
    C17 H17A . 0.9800 ?
    C17 H17B . 0.9800 ?
    C17 H17C . 0.9800 ?
    C18 C23 . 1.388(3) ?
    C18 C19 . 1.398(3) ?
    C19 C20 . 1.382(3) ?
    C19 H19 . 0.9500 ?
    C20 C21 . 1.393(3) ?
    C20 H20 . 0.9500 ?
    C21 N24 . 1.376(2) ?
    C21 C22 . 1.410(3) ?
    C22 C23 . 1.381(3) ?
    C22 H22 . 0.9500 ?
    C23 H23 . 0.9500 ?
    N24 C25 . 1.442(3) ?
    N24 C26 . 1.445(3) ?
    C25 H25A . 0.9800 ?
    C25 H25B . 0.9800 ?
    C25 H25C . 0.9800 ?
    C26 H26A . 0.9800 ?
    C26 H26B . 0.9800 ?
    C26 H26C . 0.9800 ?
loop_
    _geom_angle_atom_site_label_1
    _geom_angle_atom_site_label_2
    _geom_angle_atom_site_label_3
    _geom_angle_site_symmetry_1
    _geom_angle_site_symmetry_3
    _geom_angle
    _geom_angle_publ_flag
    N2 C1 C6 . . 119.83(17) ?
    N2 C1 C9 . . 115.15(17) ?
    C6 C1 C9 . . 124.97(17) ?
    C3 N2 C1 . . 119.37(17) ?
    N2 C3 C4 . . 120.69(18) ?
    N2 C3 C7 . . 114.53(17) ?
    C4 C3 C7 . . 124.75(17) ?
    N5 C4 C3 . . 119.63(18) ?
    N5 C4 C18 . . 115.47(17) ?
    C3 C4 C18 . . 124.79(17) ?
    C6 N5 C4 . . 119.54(17) ?
    N5 C6 C1 . . 120.72(18) ?
    N5 C6 C8 . . 115.08(17) ?
    C1 C6 C8 . . 124.14(18) ?
    C3 C7 H7A . . 109.5 ?
    C3 C7 H7B . . 109.5 ?
    H7A C7 H7B . . 109.5 ?
    C3 C7 H7C . . 109.5 ?
    H7A C7 H7C . . 109.5 ?
    H7B C7 H7C . . 109.5 ?
    C6 C8 H8A . . 109.5 ?
    C6 C8 H8B . . 109.5 ?
    H8A C8 H8B . . 109.5 ?
    C6 C8 H8C . . 109.5 ?
    H8A C8 H8C . . 109.5 ?
    H8B C8 H8C . . 109.5 ?
    C14 C9 C10 . . 116.81(18) ?
    C14 C9 C1 . . 123.42(17) ?
    C10 C9 C1 . . 119.72(17) ?
    C11 C10 C9 . . 122.45(17) ?
    C11 C10 H10 . . 118.8 ?
    C9 C10 H10 . . 118.8 ?
    C10 C11 C12 . . 120.62(17) ?
    C10 C11 H11 . . 119.7 ?
    C12 C11 H11 . . 119.7 ?
    N15 C12 C13 . . 121.30(17) ?
    N15 C12 C11 . . 121.43(17) ?
    C13 C12 C11 . . 117.27(17) ?
    C14 C13 C12 . . 120.70(17) ?
    C14 C13 H13 . . 119.6 ?
    C12 C13 H13 . . 119.6 ?
    C13 C14 C9 . . 122.06(17) ?
    C13 C14 H14 . . 119.0 ?
    C9 C14 H14 . . 119.0 ?
    C12 N15 C16 . . 120.04(16) ?
    C12 N15 C17 . . 120.38(17) ?
    C16 N15 C17 . . 118.93(17) ?
    N15 C16 H16A . . 109.5 ?
    N15 C16 H16B . . 109.5 ?
    H16A C16 H16B . . 109.5 ?
    N15 C16 H16C . . 109.5 ?
    H16A C16 H16C . . 109.5 ?
    H16B C16 H16C . . 109.5 ?
    N15 C17 H17A . . 109.5 ?
    N15 C17 H17B . . 109.5 ?
    H17A C17 H17B . . 109.5 ?
    N15 C17 H17C . . 109.5 ?
    H17A C17 H17C . . 109.5 ?
    H17B C17 H17C . . 109.5 ?
    C23 C18 C19 . . 117.00(18) ?
    C23 C18 C4 . . 120.18(17) ?
    C19 C18 C4 . . 122.78(18) ?
    C20 C19 C18 . . 121.52(18) ?
    C20 C19 H19 . . 119.2 ?
    C18 C19 H19 . . 119.2 ?
    C19 C20 C21 . . 121.55(18) ?
    C19 C20 H20 . . 119.2 ?
    C21 C20 H20 . . 119.2 ?
    N24 C21 C20 . . 121.82(18) ?
    N24 C21 C22 . . 121.17(18) ?
    C20 C21 C22 . . 117.01(18) ?
    C23 C22 C21 . . 120.81(18) ?
    C23 C22 H22 . . 119.6 ?
    C21 C22 H22 . . 119.6 ?
    C22 C23 C18 . . 122.09(18) ?
    C22 C23 H23 . . 119.0 ?
    C18 C23 H23 . . 119.0 ?
    C21 N24 C25 . . 120.54(17) ?
    C21 N24 C26 . . 120.83(17) ?
    C25 N24 C26 . . 118.57(17) ?
    N24 C25 H25A . . 109.5 ?
    N24 C25 H25B . . 109.5 ?
    H25A C25 H25B . . 109.5 ?
    N24 C25 H25C . . 109.5 ?
    H25A C25 H25C . . 109.5 ?
    H25B C25 H25C . . 109.5 ?
    N24 C26 H26A . . 109.5 ?
    N24 C26 H26B . . 109.5 ?
    H26A C26 H26B . . 109.5 ?
    N24 C26 H26C . . 109.5 ?
    H26A C26 H26C . . 109.5 ?
    H26B C26 H26C . . 109.5 ?
loop_
    _geom_torsion_atom_site_label_1
    _geom_torsion_atom_site_label_2
    _geom_torsion_atom_site_label_3
    _geom_torsion_atom_site_label_4
    _geom_torsion_site_symmetry_1
    _geom_torsion_site_symmetry_2
    _geom_torsion_site_symmetry_3
    _geom_torsion_site_symmetry_4
    _geom_torsion
    _geom_torsion_publ_flag
    C6 C1 N2 C3 . . . . -2.7(3) ?
    C9 C1 N2 C3 . . . . 179.60(17) ?
    C1 N2 C3 C4 . . . . -1.5(3) ?
    C1 N2 C3 C7 . . . . 176.75(18) ?
    N2 C3 C4 N5 . . . . 4.4(3) ?
    C7 C3 C4 N5 . . . . -173.64(19) ?
    N2 C3 C4 C18 . . . . -179.55(18) ?
    C7 C3 C4 C18 . . . . 2.4(3) ?
    C3 C4 N5 C6 . . . . -2.9(3) ?
    C18 C4 N5 C6 . . . . -179.32(17) ?
    C4 N5 C6 C1 . . . . -1.3(3) ?
    C4 N5 C6 C8 . . . . 175.93(17) ?
    N2 C1 C6 N5 . . . . 4.2(3) ?
    C9 C1 C6 N5 . . . . -178.35(18) ?
    N2 C1 C6 C8 . . . . -172.74(18) ?
    C9 C1 C6 C8 . . . . 4.7(3) ?
    N2 C1 C9 C14 . . . . -142.6(2) ?
    C6 C1 C9 C14 . . . . 39.9(3) ?
    N2 C1 C9 C10 . . . . 34.8(3) ?
    C6 C1 C9 C10 . . . . -142.8(2) ?
    C14 C9 C10 C11 . . . . -2.2(3) ?
    C1 C9 C10 C11 . . . . -179.68(18) ?
    C9 C10 C11 C12 . . . . 0.1(3) ?
    C10 C11 C12 N15 . . . . -176.91(18) ?
    C10 C11 C12 C13 . . . . 2.5(3) ?
    N15 C12 C13 C14 . . . . 176.43(18) ?
    C11 C12 C13 C14 . . . . -2.9(3) ?
    C12 C13 C14 C9 . . . . 0.9(3) ?
    C10 C9 C14 C13 . . . . 1.7(3) ?
    C1 C9 C14 C13 . . . . 179.07(18) ?
    C13 C12 N15 C16 . . . . 6.7(3) ?
    C11 C12 N15 C16 . . . . -173.95(19) ?
    C13 C12 N15 C17 . . . . 177.36(18) ?
    C11 C12 N15 C17 . . . . -3.3(3) ?
    N5 C4 C18 C23 . . . . 33.3(3) ?
    C3 C4 C18 C23 . . . . -142.9(2) ?
    N5 C4 C18 C19 . . . . -144.41(19) ?
    C3 C4 C18 C19 . . . . 39.4(3) ?
    C23 C18 C19 C20 . . . . 1.1(3) ?
    C4 C18 C19 C20 . . . . 178.86(17) ?
    C18 C19 C20 C21 . . . . -0.3(3) ?
    C19 C20 C21 N24 . . . . 179.26(17) ?
    C19 C20 C21 C22 . . . . -0.8(3) ?
    N24 C21 C22 C23 . . . . -178.92(17) ?
    C20 C21 C22 C23 . . . . 1.2(3) ?
    C21 C22 C23 C18 . . . . -0.4(3) ?
    C19 C18 C23 C22 . . . . -0.8(3) ?
    C4 C18 C23 C22 . . . . -178.57(17) ?
    C20 C21 N24 C25 . . . . -5.7(3) ?
    C22 C21 N24 C25 . . . . 174.39(18) ?
    C20 C21 N24 C26 . . . . 171.36(18) ?
    C22 C21 N24 C26 . . . . -8.5(3) ?
data_global
_journal_date_recd_electronic     2011-05-09
_journal_date_accepted     2011-05-09
_journal_name_full     'Acta Crystallographica, Section E'
_journal_year     2011
_journal_volume     67
_journal_issue      6
_journal_page_first     o1425
_journal_page_last     o1425
_journal_paper_category     QO
_journal_coeditor_code     BT5544
_publ_contact_author_name     'Detert, Heiner'
_publ_contact_author_address
;
University Mainz
Duesbergweg 10-14
55099 Mainz
Germany
;
_publ_contact_author_email     'detert@uni-mainz.de'
_publ_contact_author_fax     '+496131-3925338'
_publ_contact_author_phone     '+496131-3924189'
_publ_section_title
;
2,5-Bis[4-(dimethylamino)phenyl]-3,6-dimethylpyrazine
;
loop_
    _publ_author_name
    _publ_author_address
    'Moschel, Sebastian'
;
University Mainz
Duesbergweg 10-14
55099 Mainz
Germany
;
    'Schollmeyer, Dieter'
;
University Mainz
Duesbergweg 10-14
55099 Mainz
Germany
;
    'Detert, Heiner'
;
University Mainz
Duesbergweg 10-14
55099 Mainz
Germany
;
_publ_section_synopsis     .
