# Supplementary material for: 2,5-Bis[4-(dimethyl­amino)­phen­yl]-3,6-dimethyl­pyrazine
Source: Acta Crystallogr Sect E Struct Rep Online. 2011 May 14;67(Pt 6):o1425. doi: 10.1107/S160053681101748X (PMC3120404; doi:10.1107/S160053681101748X)
Supplement: Supplementary file 2 [file e-67-o1425-Isup2.hkl]

# 
# h,k,l, Fc-squared, Fo-squared, sigma(Fo-squared) and status flag 
# 
data_I
_shelx_title ' s5 in P -1' 
_shelx_refln_list_code          4 
_shelx_F_calc_maximum      172.55 
_exptl_crystal_F_000       372.00 
_reflns_d_resolution_high  0.8204 
 
loop_ 
 _symmetry_equiv_pos_as_xyz 
 'x, y, z' 
 '-x, -y, -z' 
 
_cell_length_a     9.4590 
_cell_length_b     9.6368 
_cell_length_c    11.9661 
_cell_angle_alpha  73.300 
_cell_angle_beta   69.465 
_cell_angle_gamma  74.446 
 
_shelx_F_squared_multiplier     1.000 
 
loop_ 
 _refln_index_h 
 _refln_index_k 
 _refln_index_l 
 _refln_F_squared_calc 
 _refln_F_squared_meas 
 _refln_F_squared_sigma 
 _refln_observed_status 
   1   0   0     4471.32     5165.43     60.04 o 
   2   0   0     3450.52     3649.80     35.30 o 
   3   0   0        6.85        7.80      0.46 o 
   4   0   0       27.37       23.43      0.87 o 
   5   0   0      814.57      931.60     10.32 o 
   6   0   0       92.58      103.19      2.57 o 
   7   0   0       30.75       32.96      1.42 o 
   8   0   0        4.05        3.73      0.83 o 
   9   0   0       10.11       11.02      0.97 o 
  10   0   0       43.42       36.59      1.46 o 
 -10   1   0        0.16        0.00      0.81 o 
  -9   1   0        2.65        2.97      1.05 o 
  -8   1   0       31.87       30.19      2.34 o 
  -7   1   0       36.96       36.80      2.12 o 
  -6   1   0       12.03       10.25      1.12 o 
  -5   1   0        2.85        2.05      0.69 o 
  -4   1   0      120.46      138.16      4.22 o 
  -3   1   0       77.93       67.70      2.03 o 
  -2   1   0       35.22       41.35      1.37 o 
  -1   1   0        4.44        3.73      0.40 o 
   0   1   0       10.41        8.74      0.37 o 
   1   1   0        0.16        0.59      0.27 o 
   2   1   0        8.07        9.58      0.62 o 
   3   1   0      263.49      261.75      5.03 o 
   4   1   0      392.02      424.85      7.76 o 
   5   1   0      147.18      135.36      3.73 o 
   6   1   0       47.92       53.81      2.25 o 
   7   1   0        8.02       12.15      1.25 o 
   8   1   0        8.34        9.45      1.49 o 
   9   1   0        3.15        1.60      1.18 o 
  10   1   0        6.92        7.28      1.13 o 
 -10   2   0        1.03        0.10      0.79 o 
  -9   2   0       44.63       45.29      2.52 o 
  -8   2   0       12.48       11.58      1.60 o 
  -7   2   0        0.03        0.21      1.06 o 
  -6   2   0       12.71       16.37      1.38 o 
  -5   2   0      876.94      937.41     15.47 o 
  -4   2   0      344.29      399.79      8.15 o 
  -3   2   0      101.97      125.99      3.71 o 
  -2   2   0      171.63      165.65      3.86 o 
  -1   2   0       42.87       44.15      1.41 o 
   0   2   0    11475.44     9572.67    165.64 o 
   1   2   0     2746.82     3300.16     35.48 o 
   2   2   0      257.59       89.42      2.50 o 
   3   2   0     1495.64     1001.57     13.48 o 
   4   2   0       41.09       39.55      1.58 o 
   5   2   0      385.17      470.08      9.26 o 
   6   2   0       14.47       11.74      1.11 o 
   7   2   0       24.85       24.10      1.60 o 
   8   2   0       14.50       17.20      1.80 o 
   9   2   0       12.65       13.41      1.76 o 
  10   2   0       18.17       16.45      1.52 o 
  -9   3   0        2.24        3.47      0.78 o 
  -8   3   0        1.84        2.75      1.04 o 
  -7   3   0       77.67       77.46      3.57 o 
  -6   3   0       72.77       80.89      3.10 o 
  -5   3   0      122.01      111.46      3.37 o 
  -4   3   0        6.24        6.89      0.83 o 
  -3   3   0        0.02        0.29      0.47 o 
  -2   3   0       11.26       14.39      1.00 o 
  -1   3   0     1360.52     1444.10     18.01 o 
   0   3   0        3.11        3.73      0.53 o 
   1   3   0     6820.17     7141.78     75.52 o 
   2   3   0       51.62       62.65      1.96 o 
   3   3   0      100.75      106.30      3.36 o 
   4   3   0        0.88        1.95      0.44 o 
   5   3   0      175.00      174.74      5.39 o 
   6   3   0       74.19       72.68      2.70 o 
   7   3   0        6.78        6.40      1.18 o 
   8   3   0        0.00        0.86      1.14 o 
   9   3   0        4.83        3.99      1.26 o 
  10   3   0       10.32       10.66      1.27 o 
  -9   4   0        0.39        0.66      0.76 o 
  -8   4   0        2.56        3.92      0.88 o 
  -7   4   0       13.38       10.76      1.45 o 
  -6   4   0        5.17        5.81      1.12 o 
  -5   4   0      125.35      140.16      4.66 o 
  -4   4   0       52.81       48.19      2.22 o 
  -3   4   0       14.94       26.88      1.53 o 
  -2   4   0      137.06      184.37      5.13 o 
  -1   4   0      283.21      315.53      6.63 o 
   0   4   0      547.11      325.81      6.53 o 
   1   4   0        1.03       -0.09      0.84 o 
   2   4   0      455.19      464.75      8.31 o 
   3   4   0      580.19      625.08     10.56 o 
   4   4   0      584.17      339.93      7.64 o 
   5   4   0      396.41      273.77      7.24 o 
   6   4   0      129.46      102.89      3.34 o 
   7   4   0       18.56       14.99      1.61 o 
   8   4   0        5.47        5.17      1.22 o 
   9   4   0        4.69        4.49      1.21 o 
  10   4   0       37.28       37.40      2.17 o 
  -8   5   0        5.87        7.55      1.11 o 
  -7   5   0        0.10        0.94      1.12 o 
  -6   5   0       14.57       10.13      1.56 o 
  -5   5   0        1.57        2.35      0.77 o 
  -4   5   0        1.88        1.18      0.90 o 
  -3   5   0       55.77       58.74      2.48 o 
  -2   5   0        0.25        1.60      0.58 o 
  -1   5   0      114.75      132.14      3.76 o 
   0   5   0        1.65        2.65      0.62 o 
   1   5   0      976.34       27.24      1.56 o 
   2   5   0      116.96      173.29      5.06 o 
   3   5   0        0.29        0.14      0.78 o 
   4   5   0       18.86       27.50      1.58 o 
   5   5   0       32.21       37.10      1.96 o 
   6   5   0        6.36       10.37      1.34 o 
   7   5   0       25.55       28.17      1.88 o 
   8   5   0        8.81        7.46      1.37 o 
   9   5   0        1.11        1.56      0.60 o 
  10   5   0        1.69        2.62      0.61 o 
  -7   6   0        0.82        1.81      0.85 o 
  -6   6   0      108.88      116.05      4.20 o 
  -5   6   0        0.33        0.00      1.05 o 
  -4   6   0        1.11        3.33      0.75 o 
  -3   6   0       72.95       74.95      2.95 o 
  -2   6   0       11.79       12.55      1.28 o 
  -1   6   0        0.23        0.17      1.04 o 
   0   6   0      363.66      371.07      8.67 o 
   1   6   0        0.64        1.11      0.65 o 
   2   6   0      693.43      814.98     14.21 o 
   3   6   0       91.92      111.51      3.36 o 
   4   6   0        2.68        4.31      0.98 o 
   5   6   0      241.95      262.04      7.78 o 
   6   6   0       95.57      111.42      3.73 o 
   7   6   0       61.02       57.55      3.04 o 
   8   6   0        0.13        0.20      0.87 o 
   9   6   0        1.53        2.11      0.75 o 
  10   6   0       17.64       18.13      1.22 o 
  -7   7   0        0.39       -0.49      0.90 o 
  -6   7   0        1.33        0.77      1.05 o 
  -5   7   0        0.13       -0.77      1.09 o 
  -4   7   0        7.32        8.95      1.54 o 
  -3   7   0       41.17       44.89      2.75 o 
  -2   7   0        0.36        2.01      0.78 o 
  -1   7   0      426.83      533.75     11.90 o 
   0   7   0        0.32       -1.28      1.28 o 
   1   7   0        0.13        1.92      0.75 o 
   2   7   0        5.63       10.71      1.29 o 
   3   7   0        5.50        4.57      1.08 o 
   4   7   0       12.87       17.40      1.55 o 
   5   7   0       45.64       53.05      2.59 o 
   6   7   0       33.33       47.15      2.88 o 
   7   7   0        9.76       17.14      1.72 o 
   8   7   0        0.30       -0.18      0.84 o 
   9   7   0        9.59       11.36      1.31 o 
  -6   8   0        5.88        6.99      1.12 o 
  -5   8   0        1.27       -0.15      0.94 o 
  -4   8   0       12.20       10.77      1.58 o 
  -3   8   0        1.38        2.33      0.94 o 
  -2   8   0       10.38       10.34      1.58 o 
  -1   8   0      163.47      204.36      5.97 o 
   0   8   0      987.41     1188.49     20.29 o 
   1   8   0       82.84        1.72      1.85 o 
   2   8   0      354.71       46.01      2.57 o 
   3   8   0       58.30       86.20      3.51 o 
   4   8   0       43.65       59.33      3.12 o 
   5   8   0      116.39      147.31      5.05 o 
   6   8   0       58.00       84.96      3.64 o 
   7   8   0        4.70        4.66      1.29 o 
   8   8   0        1.58        2.06      0.71 o 
  -4   9   0        1.34        1.87      0.74 o 
  -3   9   0        1.45        3.91      0.96 o 
  -2   9   0        3.54        3.24      1.12 o 
  -1   9   0      107.02      129.33      4.74 o 
   0   9   0       18.62       23.37      2.22 o 
   1   9   0       71.69       94.98      3.97 o 
   2   9   0        0.01        0.64      1.10 o 
   3   9   0        0.68        0.21      1.37 o 
   4   9   0        0.13        0.41      0.91 o 
   5   9   0       25.39       15.39      2.59 o 
   6   9   0        9.71       10.48      1.34 o 
   7   9   0        3.33        4.46      0.98 o 
  -3  10   0        0.02        0.48      0.77 o 
  -2  10   0       12.45        2.73      1.92 o 
  -1  10   0        8.87        9.78      1.49 o 
   0  10   0       20.61       23.04      1.93 o 
   1  10   0      124.19      133.74      4.43 o 
   2  10   0       15.28       -1.23      1.28 o 
   3  10   0        7.28        9.71      1.23 o 
   4  10   0        2.24        2.14      1.15 o 
   5  10   0       22.91        7.51      2.92 o 
   6  10   0       21.21        7.78      2.21 o 
   0  11   0        0.95       -1.62      1.62 o 
   1  11   0        3.27       -2.30      2.30 o 
   2  11   0        0.30        0.00      1.83 o 
   3  11   0       11.85       11.10      1.46 o 
   4  11   0       10.06       -2.27      2.27 o 
  -5 -10   1        0.06       -0.69      0.75 o 
  -4 -10   1        1.54        0.14      1.25 o 
  -3 -10   1        0.07       -0.89      1.09 o 
  -2 -10   1       43.27       47.95      2.60 o 
  -1 -10   1      128.03      168.76      4.83 o 
   0 -10   1       45.12       55.91      2.93 o 
   1 -10   1       12.63        7.31      1.62 o 
   2 -10   1        0.96       -0.97      0.97 o 
  -7  -9   1        6.47        5.61      1.00 o 
  -6  -9   1       30.39       33.97      2.15 o 
  -5  -9   1        6.53        9.61      1.35 o 
  -4  -9   1        2.26        2.82      1.03 o 
  -3  -9   1        3.42        3.60      0.98 o 
  -2  -9   1        0.75       -0.39      1.04 o 
  -1  -9   1       10.23        0.00      1.68 o 
   0  -9   1       39.27       31.29      2.27 o 
   1  -9   1       68.31       82.87      3.46 o 
   2  -9   1        0.46        1.38      0.85 o 
   3  -9   1       13.67       17.08      1.64 o 
   4  -9   1        0.46        0.58      0.80 o 
  -8  -8   1       11.51       11.87      1.16 o 
  -7  -8   1        0.00        0.00      0.75 o 
  -6  -8   1        6.67        8.05      1.47 o 
  -5  -8   1       10.99       12.81      1.61 o 
  -4  -8   1        0.12        1.94      0.85 o 
  -3  -8   1        5.02        6.84      1.46 o 
  -2  -8   1       50.16       51.51      2.92 o 
  -1  -8   1        6.76        3.34      1.28 o 
   0  -8   1       35.84       35.60      2.43 o 
   1  -8   1      302.10      390.01     10.09 o 
   2  -8   1      327.67      381.27     10.04 o 
   3  -8   1       21.31       25.70      2.22 o 
   4  -8   1       89.34       87.66      3.70 o 
   5  -8   1       15.05       15.10      1.53 o 
  -9  -7   1        4.48        4.73      0.80 o 
  -8  -7   1        0.90        1.00      0.90 o 
  -7  -7   1        8.65        9.29      1.34 o 
  -6  -7   1        2.44        3.55      1.13 o 
  -5  -7   1        0.05       -1.05      1.56 o 
  -4  -7   1        1.22        0.82      0.77 o 
  -3  -7   1        0.14       -1.00      1.40 o 
  -2  -7   1        3.45        3.21      0.94 o 
  -1  -7   1        3.82        0.00      0.82 o 
   0  -7   1        7.63        1.56      0.85 o 
   1  -7   1      569.63      651.53     13.29 o 
   2  -7   1       26.64       27.76      1.96 o 
   3  -7   1      237.88      270.43      8.20 o 
   4  -7   1       12.61       11.61      1.47 o 
   5  -7   1        0.23        1.23      0.65 o 
   6  -7   1        1.39       -1.17      1.17 o 
   7  -7   1        2.48        4.08      0.76 o 
  -9  -6   1       35.62       34.57      1.98 o 
  -8  -6   1       28.64       31.70      2.13 o 
  -7  -6   1       23.51       27.11      2.11 o 
  -6  -6   1        3.35        7.14      1.17 o 
  -5  -6   1       69.29       75.33      2.99 o 
  -4  -6   1      206.57      247.99      7.48 o 
  -3  -6   1      374.22      432.88      9.85 o 
  -2  -6   1       92.06      104.03      3.19 o 
  -1  -6   1        4.04        4.71      0.90 o 
   0  -6   1      267.45      275.83      7.39 o 
   1  -6   1       14.16       14.88      1.36 o 
   2  -6   1      850.84      868.00     15.52 o 
   3  -6   1      264.42      317.85      8.73 o 
   4  -6   1      174.71      196.60      5.77 o 
   5  -6   1        0.33        0.42      0.93 o 
   6  -6   1       16.16       19.51      1.67 o 
   7  -6   1        1.86        1.87      0.69 o 
 -10  -5   1       15.59       15.39      1.15 o 
  -9  -5   1       48.07       49.96      2.50 o 
  -8  -5   1        2.60        4.95      1.08 o 
  -7  -5   1        6.19        5.05      1.33 o 
  -6  -5   1        7.31       10.19      1.24 o 
  -5  -5   1        0.06       -0.37      0.87 o 
  -4  -5   1        0.76        0.33      0.94 o 
  -3  -5   1       72.79       81.62      2.67 o 
  -2  -5   1       80.71      100.58      3.27 o 
  -1  -5   1        7.94        4.22      0.79 o 
   0  -5   1        4.90       -0.39      0.68 o 
   1  -5   1       24.66       19.51      1.33 o 
   2  -5   1        1.04       -0.46      0.96 o 
   3  -5   1      181.59      196.32      6.20 o 
   4  -5   1        5.68        5.19      1.00 o 
   5  -5   1        0.45        1.45      0.69 o 
   6  -5   1       10.18        8.35      1.49 o 
   7  -5   1        0.01        0.56      0.85 o 
   8  -5   1        3.33        4.13      0.99 o 
 -10  -4   1       22.88       20.68      1.46 o 
  -9  -4   1       19.17       20.30      1.84 o 
  -8  -4   1       24.05       21.38      2.05 o 
  -7  -4   1        0.55       -0.42      0.98 o 
  -6  -4   1        5.05        3.68      0.93 o 
  -5  -4   1      208.07      217.03      6.55 o 
  -4  -4   1       90.79      126.94      3.80 o 
  -3  -4   1      384.47      433.10      8.56 o 
  -2  -4   1       58.22       64.79      2.03 o 
  -1  -4   1      144.09      133.21      3.94 o 
   0  -4   1      264.58      179.14      4.71 o 
   1  -4   1       69.12       78.71      2.60 o 
   2  -4   1      729.37      702.45     11.71 o 
   3  -4   1        5.75        5.11      0.78 o 
   4  -4   1       76.17       86.69      2.86 o 
   5  -4   1      177.43      162.41      4.89 o 
   6  -4   1        0.17        0.63      1.09 o 
   7  -4   1       18.84       16.89      1.80 o 
   8  -4   1       13.60       11.92      1.45 o 
   9  -4   1       15.99       17.54      1.28 o 
 -10  -3   1        4.19        3.32      0.90 o 
  -9  -3   1        3.14        1.70      1.00 o 
  -8  -3   1        0.22       -0.63      0.96 o 
  -7  -3   1        6.77        7.22      1.20 o 
  -6  -3   1       19.70       28.45      1.80 o 
  -5  -3   1        4.62        5.36      0.93 o 
  -4  -3   1       42.14       40.34      1.68 o 
  -3  -3   1      100.10       91.28      2.71 o 
  -2  -3   1      335.77      402.15      7.14 o 
  -1  -3   1       22.23       25.44      1.08 o 
   0  -3   1       41.56        0.00      0.64 o 
   1  -3   1      722.50      757.10     10.93 o 
   2  -3   1        1.36        1.27      0.56 o 
   3  -3   1        2.78        1.78      0.66 o 
   4  -3   1        2.19        2.33      0.68 o 
   5  -3   1       38.01       37.85      1.95 o 
   6  -3   1       63.34       58.14      2.56 o 
   7  -3   1       42.41       41.87      2.59 o 
   8  -3   1       21.54       18.69      1.96 o 
   9  -3   1        0.10        0.30      0.85 o 
 -10  -2   1       58.72       60.04      2.45 o 
  -9  -2   1       31.00       28.70      2.06 o 
  -8  -2   1      165.30      146.17      4.96 o 
  -7  -2   1       32.08       33.05      2.06 o 
  -6  -2   1       21.36       17.38      1.44 o 
  -5  -2   1      166.86      176.76      5.40 o 
  -4  -2   1       74.14       80.23      2.67 o 
  -3  -2   1      213.75      226.17      5.02 o 
  -2  -2   1      830.16      848.23     11.43 o 
  -1  -2   1     1053.87      952.91     12.03 o 
   0  -2   1     2886.57      301.48      5.17 o 
   1  -2   1        8.85        6.70      0.57 o 
   2  -2   1      142.95      125.60      3.27 o 
   3  -2   1      149.49      168.32      4.35 o 
   4  -2   1      204.28      227.50      5.75 o 
   5  -2   1        2.10        0.15      0.53 o 
   6  -2   1       37.15       29.32      1.74 o 
   7  -2   1       18.05       18.92      1.55 o 
   8  -2   1       53.51       48.47      2.79 o 
   9  -2   1        5.23        7.25      1.16 o 
  10  -2   1        9.40        9.44      1.13 o 
 -10  -1   1        4.52        4.11      0.94 o 
  -9  -1   1       19.66       20.19      1.68 o 
  -8  -1   1       10.64       11.88      1.48 o 
  -7  -1   1        0.00        0.20      1.13 o 
  -6  -1   1       21.38       19.48      1.48 o 
  -5  -1   1      121.24      126.74      3.70 o 
  -4  -1   1      657.79      663.11     10.81 o 
  -3  -1   1      972.87      948.39     12.94 o 
  -2  -1   1       17.09       11.91      0.71 o 
  -1  -1   1       46.38       41.55      1.19 o 
   0  -1   1        1.70        1.13      0.28 o 
   1  -1   1        2.51        3.11      0.40 o 
   2  -1   1        6.60        5.44      0.58 o 
   3  -1   1     1572.14     1577.41     19.37 o 
   4  -1   1       29.92       32.12      1.42 o 
   5  -1   1        6.81        9.40      1.01 o 
   6  -1   1        0.61        1.36      0.65 o 
   7  -1   1      144.72      138.40      4.62 o 
   8  -1   1       31.27       34.13      2.36 o 
   9  -1   1       35.62       30.38      2.23 o 
  10  -1   1        1.26        2.28      0.75 o 
 -10   0   1       22.30       26.44      2.42 o 
  -9   0   1       63.26       58.09      4.33 o 
  -8   0   1       27.53       24.89      1.43 o 
  -7   0   1       23.99       21.71      1.64 o 
  -6   0   1       49.68       47.36      1.55 o 
  -5   0   1       16.01       22.20      0.99 o 
  -4   0   1        0.00       -0.23      0.51 o 
  -3   0   1      256.96      294.99      4.01 o 
  -2   0   1      206.16      181.11      4.43 o 
  -1   0   1      969.42      873.82     21.71 o 
   0   0   1     1471.76     1356.53     48.82 o 
   1   0   1     4811.65     5544.83     97.25 o 
   2   0   1    12298.48    15809.28    166.52 o 
   3   0   1      194.91      221.02      4.62 o 
   4   0   1      227.77      256.25      3.94 o 
   5   0   1      119.55      133.44      4.41 o 
   6   0   1      283.42      303.32     16.13 o 
   7   0   1      119.37      124.68      2.85 o 
   8   0   1        1.79        1.83      0.78 o 
   9   0   1        6.38        6.51      0.98 o 
  10   0   1        2.25        2.90      0.60 o 
 -10   1   1        3.43        2.46      0.69 o 
  -9   1   1       25.14       20.27      1.67 o 
  -8   1   1        3.19        4.47      1.10 o 
  -7   1   1        2.37        0.84      0.98 o 
  -6   1   1       45.78       43.43      2.23 o 
  -5   1   1        0.79        0.82      0.80 o 
  -4   1   1      226.67      278.07      6.42 o 
  -3   1   1      222.81      210.16      4.77 o 
  -2   1   1      101.54      106.66      2.77 o 
  -1   1   1        4.75        4.73      0.48 o 
   0   1   1        0.30        0.19      0.32 o 
   1   1   1        3.82        3.89      0.32 o 
   2   1   1        2.52        2.75      0.46 o 
   3   1   1     5498.66     6400.82     67.80 o 
   4   1   1       72.41       83.04      2.44 o 
   5   1   1       33.43       35.40      1.61 o 
   6   1   1      119.36      123.86      3.88 o 
   7   1   1        4.09        4.66      0.97 o 
   8   1   1        8.40        9.14      1.23 o 
   9   1   1        0.27        0.41      1.05 o 
  10   1   1        0.13       -0.16      0.88 o 
  -9   2   1       51.01       44.78      2.38 o 
  -8   2   1      147.40      121.34      4.39 o 
  -7   2   1       15.27       15.01      1.67 o 
  -6   2   1        9.95       12.26      1.32 o 
  -5   2   1       78.43       86.56      2.87 o 
  -4   2   1     1429.66     1450.87     20.18 o 
  -3   2   1     3111.09     3459.55     39.69 o 
  -2   2   1      217.00      188.77      4.24 o 
  -1   2   1      221.04      225.48      4.22 o 
   0   2   1     3986.00     3834.11     40.87 o 
   1   2   1     2323.20     2021.24     22.45 o 
   2   2   1    29773.24    45254.32    584.24 o 
   3   2   1     2518.07     2835.98     31.98 o 
   4   2   1        7.34        8.27      0.81 o 
   5   2   1       31.49       35.16      1.67 o 
   6   2   1       10.40       11.63      1.12 o 
   7   2   1       71.10       78.26      2.94 o 
   8   2   1        0.42       -0.21      1.14 o 
   9   2   1       28.11       33.90      2.39 o 
  10   2   1        1.01        1.22      0.76 o 
  11   2   1        3.50        4.04      0.75 o 
  -9   3   1        8.33        7.48      0.94 o 
  -8   3   1        0.25        1.38      0.74 o 
  -7   3   1        5.06        5.13      1.16 o 
  -6   3   1       61.57       60.18      2.72 o 
  -5   3   1       71.64       69.93      2.73 o 
  -4   3   1        0.80        3.59      0.69 o 
  -3   3   1       59.29       64.50      2.13 o 
  -2   3   1        9.06       11.62      0.89 o 
  -1   3   1        6.19        6.28      0.65 o 
   0   3   1        1.17        2.46      0.47 o 
   1   3   1     5580.23     5513.77     58.86 o 
   2   3   1       13.65       15.55      0.82 o 
   3   3   1       36.02       26.99      1.18 o 
   4   3   1        9.23        6.49      0.73 o 
   5   3   1       43.59       52.77      1.99 o 
   6   3   1       11.82       13.41      1.19 o 
   7   3   1        0.82       -1.37      1.65 o 
   8   3   1        5.08        6.10      1.07 o 
   9   3   1        6.56        7.44      1.31 o 
  10   3   1        5.17        6.28      0.99 o 
  11   3   1       11.16       10.24      0.96 o 
  -9   4   1       29.25       33.99      1.73 o 
  -8   4   1       42.61       35.04      2.20 o 
  -7   4   1        1.60       -1.03      1.25 o 
  -6   4   1       59.76       51.64      2.95 o 
  -5   4   1        0.11        0.50      0.59 o 
  -4   4   1       80.10       89.83      3.03 o 
  -3   4   1     1322.78     1554.59     21.85 o 
  -2   4   1      364.19      410.67      8.25 o 
  -1   4   1       37.96       52.59      1.79 o 
   0   4   1      190.09      227.57      5.15 o 
   1   4   1       22.67       30.05      1.29 o 
   2   4   1     1525.63     1906.50     23.43 o 
   3   4   1      579.79      725.87     11.42 o 
   4   4   1     1148.34     1375.15     19.13 o 
   5   4   1     1065.25     1284.09     19.03 o 
   6   4   1       77.36       71.99      2.74 o 
   7   4   1      155.86      191.95      5.53 o 
   8   4   1        0.87        0.22      1.20 o 
   9   4   1       12.65       11.31      1.40 o 
  10   4   1        1.01        1.15      0.67 o 
  -8   5   1       11.11       12.28      1.21 o 
  -7   5   1        0.43        0.00      1.00 o 
  -6   5   1        3.02        2.96      1.06 o 
  -5   5   1        0.12        1.71      0.73 o 
  -4   5   1        4.00        5.84      1.03 o 
  -3   5   1       24.58       24.56      1.56 o 
  -2   5   1        0.01        0.15      0.66 o 
  -1   5   1        8.24       10.25      0.96 o 
   0   5   1        9.99        6.42      0.84 o 
   1   5   1     1835.96      662.86     11.29 o 
   2   5   1        4.86        6.32      0.80 o 
   3   5   1      955.82     1098.01     16.39 o 
   4   5   1        0.35        1.62      0.71 o 
   5   5   1       24.48       25.82      1.66 o 
   6   5   1        2.75        2.89      0.94 o 
   7   5   1        2.34        0.42      1.40 o 
   8   5   1       12.76       14.62      1.83 o 
   9   5   1       12.64       12.46      1.55 o 
  10   5   1        0.02       -0.71      0.87 o 
  -7   6   1        1.88        0.14      1.23 o 
  -6   6   1        1.10        0.00      0.81 o 
  -5   6   1       26.59       16.26      1.89 o 
  -4   6   1        0.02        0.64      1.23 o 
  -3   6   1      126.53      155.09      4.92 o 
  -2   6   1       15.89       12.27      1.14 o 
  -1   6   1       11.74       18.69      1.45 o 
   0   6   1      969.50     1085.38     17.13 o 
   1   6   1       95.27      113.42      3.64 o 
   2   6   1     1351.37      566.34     11.15 o 
   3   6   1        5.43        5.38      0.89 o 
   4   6   1       16.49       26.54      1.66 o 
   5   6   1      125.92      159.93      4.90 o 
   6   6   1      195.05      231.62      6.21 o 
   7   6   1       73.96       81.04      3.64 o 
   8   6   1       30.99       33.25      2.33 o 
   9   6   1        0.28       -1.16      1.16 o 
  10   6   1        5.30        5.94      0.97 o 
  -6   7   1        2.95        4.20      0.81 o 
  -5   7   1        0.54        1.02      0.79 o 
  -4   7   1        3.52        4.96      1.34 o 
  -3   7   1       17.37       18.62      1.99 o 
  -2   7   1       52.92       68.94      2.96 o 
  -1   7   1      149.86      167.21      5.08 o 
   0   7   1       18.68       16.71      1.45 o 
   1   7   1       43.64       31.46      1.93 o 
   2   7   1        0.01       -0.75      0.78 o 
   3   7   1       20.85       32.23      1.92 o 
   4   7   1        0.78        1.80      0.78 o 
   5   7   1       19.23       25.35      1.86 o 
   6   7   1       18.43       24.14      2.13 o 
   7   7   1        5.36        8.21      1.46 o 
   8   7   1        0.00       -0.57      1.09 o 
   9   7   1       20.68       24.30      1.85 o 
  -5   8   1        1.66        2.42      0.76 o 
  -4   8   1       24.58       24.75      1.98 o 
  -3   8   1        6.84        5.09      1.48 o 
  -2   8   1        0.03        0.86      1.26 o 
  -1   8   1       21.84       29.51      2.37 o 
   0   8   1       36.87       47.83      2.39 o 
   1   8   1        2.66        5.72      1.22 o 
   2   8   1     1281.18     1649.66     25.22 o 
   3   8   1       11.73        4.91      1.25 o 
   4   8   1      293.56      173.29      5.55 o 
   5   8   1       36.43       50.48      3.01 o 
   6   8   1        4.48        7.73      1.39 o 
   7   8   1       52.52       61.11      2.99 o 
   8   8   1        0.51       -1.09      1.09 o 
   9   8   1        0.88        0.74      0.67 o 
  -4   9   1        8.36        8.97      1.24 o 
  -3   9   1        0.01        0.50      0.76 o 
  -2   9   1        9.64       13.44      1.52 o 
  -1   9   1       20.13       32.61      2.24 o 
   0   9   1        0.94       -0.42      1.06 o 
   1   9   1        5.72        7.43      1.43 o 
   2   9   1        1.65        0.86      1.36 o 
   3   9   1       10.74        7.28      1.51 o 
   4   9   1        0.59        0.42      1.39 o 
   5   9   1        0.08        0.80      1.17 o 
   6   9   1       40.16       54.46      2.89 o 
   7   9   1       58.76       82.03      3.23 o 
   8   9   1       11.52       11.03      1.24 o 
  -3  10   1       22.98        4.76      2.26 o 
  -2  10   1        3.77        1.21      1.45 o 
  -1  10   1       10.94       19.87      1.75 o 
   0  10   1       18.81       19.75      2.26 o 
   1  10   1       53.52       57.73      3.66 o 
   2  10   1      509.80      380.71     11.77 o 
   3  10   1       62.52        5.50      1.32 o 
   4  10   1       67.39        6.18      1.87 o 
   5  10   1        9.70        3.83      1.58 o 
   6  10   1        5.79       -0.27      1.84 o 
   7  10   1       59.48        7.45      3.61 o 
   0  11   1        0.16        0.54      1.42 o 
   1  11   1       12.88       17.04      2.09 o 
   2  11   1       19.34       23.08      2.16 o 
   3  11   1       22.37       -0.12      1.94 o 
   4  11   1        8.38       -2.29      2.29 o 
   5  11   1        0.05        0.10      0.63 o 
  -4 -10   2        3.59       -0.99      1.23 o 
  -3 -10   2        0.00        0.50      0.46 o 
  -2 -10   2        1.09       -0.27      1.12 o 
  -1 -10   2        0.30        2.44      0.87 o 
   0 -10   2       54.58       58.43      2.63 o 
   1 -10   2       29.33       39.88      2.41 o 
   2 -10   2        2.00       -1.13      1.13 o 
  -6  -9   2        4.33        7.24      0.94 o 
  -5  -9   2        8.39        8.04      1.28 o 
  -4  -9   2        0.04        1.99      0.77 o 
  -3  -9   2        0.51        0.89      0.96 o 
  -2  -9   2        3.49        4.69      1.06 o 
  -1  -9   2        0.03        0.93      1.01 o 
   0  -9   2        0.33        0.92      1.34 o 
   1  -9   2        1.52        2.11      0.99 o 
   2  -9   2        0.09       -0.64      1.07 o 
   3  -9   2        2.34        3.31      1.17 o 
   4  -9   2        6.13       -1.72      1.72 o 
  -7  -8   2       23.75       25.07      1.65 o 
  -6  -8   2        8.49        9.73      1.27 o 
  -5  -8   2        0.13       -1.12      1.12 o 
  -4  -8   2        1.15        2.12      0.62 o 
  -3  -8   2       15.70       16.84      1.70 o 
  -2  -8   2        7.59        9.68      1.43 o 
  -1  -8   2        1.08        1.25      1.44 o 
   0  -8   2       82.16       53.63      2.94 o 
   1  -8   2      207.90      251.59      7.88 o 
   2  -8   2       15.02       23.88      2.05 o 
   3  -8   2       56.35       78.07      3.41 o 
   4  -8   2      329.30      414.25      9.82 o 
   5  -8   2        0.13        0.00      0.78 o 
  -8  -7   2        8.56        9.34      1.10 o 
  -7  -7   2        1.45        0.99      0.95 o 
  -6  -7   2       22.54       23.26      2.08 o 
  -5  -7   2        3.26        3.15      1.05 o 
  -4  -7   2       22.53       24.96      2.03 o 
  -3  -7   2        5.21        6.05      1.06 o 
  -2  -7   2        1.45        2.82      0.97 o 
  -1  -7   2       26.00       24.80      1.74 o 
   0  -7   2       52.09       63.75      2.70 o 
   1  -7   2        9.18       10.26      1.32 o 
   2  -7   2       58.51       81.92      3.22 o 
   3  -7   2      171.99      185.34      5.57 o 
   4  -7   2        8.37       11.46      1.48 o 
   5  -7   2        5.09        5.97      1.15 o 
   6  -7   2       12.47       14.06      1.47 o 
   7  -7   2        0.44       -0.78      0.78 o 
  -9  -6   2        5.52        4.88      0.84 o 
  -8  -6   2       41.02       45.82      2.32 o 
  -7  -6   2       77.87       81.90      3.40 o 
  -6  -6   2        8.34       12.91      1.53 o 
  -5  -6   2        6.02        7.01      1.08 o 
  -4  -6   2       28.78       26.56      1.84 o 
  -3  -6   2       65.61       81.83      2.96 o 
  -2  -6   2        3.32        8.43      1.06 o 
  -1  -6   2       66.69       68.68      2.62 o 
   0  -6   2       42.87       24.46      1.65 o 
   1  -6   2      101.19       87.16      3.03 o 
   2  -6   2      115.02      132.05      3.90 o 
   3  -6   2      443.84      514.12     11.53 o 
   4  -6   2     1261.23     1311.80     21.45 o 
   5  -6   2       20.82       27.27      2.19 o 
   6  -6   2      324.97      334.37      8.82 o 
   7  -6   2       14.18       14.85      1.42 o 
  -9  -5   2        2.53        3.40      0.88 o 
  -8  -5   2       18.14       16.60      1.65 o 
  -7  -5   2        0.09        0.61      0.79 o 
  -6  -5   2        6.23        5.89      0.90 o 
  -5  -5   2       10.31        9.56      1.21 o 
  -4  -5   2       14.72       13.24      1.36 o 
  -3  -5   2       49.94       50.15      2.14 o 
  -2  -5   2      190.13      199.16      5.89 o 
  -1  -5   2       80.56       81.43      2.61 o 
   0  -5   2       27.69       39.35      1.83 o 
   1  -5   2        1.41        0.73      0.87 o 
   2  -5   2        2.32        2.30      0.64 o 
   3  -5   2      249.77      270.54      7.50 o 
   4  -5   2       39.18       45.06      2.26 o 
   5  -5   2        4.82        3.90      0.98 o 
   6  -5   2        0.11        0.55      0.98 o 
   7  -5   2        0.08       -0.55      0.95 o 
   8  -5   2        0.22       -0.68      0.89 o 
  -9  -4   2        0.74        0.73      0.79 o 
  -8  -4   2        1.21        1.52      0.93 o 
  -7  -4   2       42.88       38.52      2.53 o 
  -6  -4   2        5.90        7.99      1.13 o 
  -5  -4   2      107.52       97.97      3.20 o 
  -4  -4   2        0.09        0.62      0.91 o 
  -3  -4   2      113.70      111.24      3.45 o 
  -2  -4   2      523.47      524.08      9.62 o 
  -1  -4   2     1608.90     1617.75     21.26 o 
   0  -4   2       38.48       32.38      1.50 o 
   1  -4   2      173.14      187.26      5.05 o 
   2  -4   2       29.92       32.75      1.57 o 
   3  -4   2        6.08        4.21      0.75 o 
   4  -4   2      628.10      678.79     12.79 o 
   5  -4   2      222.28      192.83      5.41 o 
   6  -4   2      173.92      179.02      5.41 o 
   7  -4   2        6.75        7.29      1.32 o 
   8  -4   2        9.34       11.01      1.54 o 
   9  -4   2       23.23       26.23      1.58 o 
 -10  -3   2        8.02        6.68      0.88 o 
  -9  -3   2        2.02        1.48      0.79 o 
  -8  -3   2        1.00        0.99      1.06 o 
  -7  -3   2        1.21        0.00      1.13 o 
  -6  -3   2        2.94        3.07      0.86 o 
  -5  -3   2        6.27        5.63      0.89 o 
  -4  -3   2       31.85       32.85      1.67 o 
  -3  -3   2        8.81       10.73      1.03 o 
  -2  -3   2      189.41      202.11      4.90 o 
  -1  -3   2      880.38      833.07     12.00 o 
   0  -3   2      135.06      174.08      4.23 o 
   1  -3   2        1.78        1.79      0.49 o 
   2  -3   2        0.16       -0.05      0.52 o 
   3  -3   2        0.73       -0.47      0.88 o 
   4  -3   2        0.93        0.14      0.99 o 
   5  -3   2      330.12      304.32      7.93 o 
   6  -3   2        5.49        3.01      1.10 o 
   7  -3   2       47.38       44.06      2.60 o 
   8  -3   2       32.18       26.17      2.07 o 
   9  -3   2        1.87        1.51      0.72 o 
 -10  -2   2       65.59       68.54      2.43 o 
  -9  -2   2      193.40      170.47      4.87 o 
  -8  -2   2       71.31       66.12      3.19 o 
  -7  -2   2      111.17       96.02      3.37 o 
  -6  -2   2       14.44       15.44      1.27 o 
  -5  -2   2        4.75        3.95      0.92 o 
  -4  -2   2       75.78       74.28      2.33 o 
  -3  -2   2       12.82       15.61      1.08 o 
  -2  -2   2      313.93      272.90      5.43 o 
  -1  -2   2        3.22        5.20      0.58 o 
   0  -2   2      606.02      605.06      8.63 o 
   1  -2   2      222.01      207.42      4.25 o 
   2  -2   2        5.43        7.56      0.70 o 
   3  -2   2       12.86       10.42      1.10 o 
   4  -2   2      758.92      749.36     12.16 o 
   5  -2   2       41.43       37.70      1.81 o 
   6  -2   2        2.25        2.05      0.68 o 
   7  -2   2      103.99      100.70      3.46 o 
   8  -2   2        8.58        7.91      1.24 o 
   9  -2   2       80.76       76.07      3.27 o 
  10  -2   2       17.90       16.58      1.31 o 
 -10  -1   2        0.07        0.33      0.51 o 
  -9  -1   2        2.51        0.66      1.12 o 
  -8  -1   2        2.70        1.01      1.47 o 
  -7  -1   2        2.14        3.98      0.95 o 
  -6  -1   2       12.39       15.19      1.40 o 
  -5  -1   2      156.07      144.70      4.13 o 
  -4  -1   2      250.27      246.37      5.97 o 
  -3  -1   2       67.38       76.07      2.33 o 
  -2  -1   2       26.51       22.56      0.97 o 
  -1  -1   2       79.38       69.29      2.11 o 
   0  -1   2       37.46       35.55      1.03 o 
   1  -1   2        0.60        0.77      0.43 o 
   2  -1   2       29.13       30.05      1.07 o 
   3  -1   2      724.17      663.14      9.83 o 
   4  -1   2        2.51        2.53      0.57 o 
   5  -1   2       53.84       44.64      1.85 o 
   6  -1   2        1.57        0.65      1.18 o 
   7  -1   2      107.42      104.33      3.46 o 
   8  -1   2       44.77       41.98      2.62 o 
   9  -1   2       15.54       13.34      1.58 o 
  10  -1   2        0.16        0.42      0.88 o 
 -10   0   2        8.68        9.32      0.66 o 
  -9   0   2       75.83       68.54      4.81 o 
  -8   0   2      134.27      128.00      3.15 o 
  -7   0   2       27.99       19.85      1.17 o 
  -6   0   2       97.40       94.47      2.24 o 
  -5   0   2        4.37        6.21      0.63 o 
  -4   0   2       69.60       66.16      1.53 o 
  -3   0   2      378.96      395.49      5.10 o 
  -2   0   2      111.55      103.27      2.02 o 
  -1   0   2        4.79        7.21      0.43 o 
   0   0   2      131.42      114.71      9.71 o 
   1   0   2     1782.66     1585.11     30.14 o 
   2   0   2     2568.86     2685.71    109.51 o 
   3   0   2       16.37       11.34      0.53 o 
   4   0   2      632.42      667.17     14.60 o 
   5   0   2        6.44        6.56      0.56 o 
   6   0   2     1299.79     1290.34     13.68 o 
   7   0   2      165.12      149.14      3.31 o 
   8   0   2        9.21        6.79      0.75 o 
   9   0   2        0.44        0.60      0.57 o 
  10   0   2       47.05       48.80      2.69 o 
  -9   1   2        5.17        5.45      1.00 o 
  -8   1   2        1.96        0.81      0.87 o 
  -7   1   2      102.66       88.80      3.90 o 
  -6   1   2        0.76        1.07      0.67 o 
  -5   1   2        0.00       -0.16      0.77 o 
  -4   1   2       68.90       65.35      2.24 o 
  -3   1   2      144.81      136.58      3.94 o 
  -2   1   2      140.19      133.59      3.40 o 
  -1   1   2        8.04        8.60      0.61 o 
   0   1   2        7.32        7.58      0.51 o 
   1   1   2       51.68       53.96      1.53 o 
   2   1   2        6.34        5.35      0.53 o 
   3   1   2     6800.07     8025.50    157.82 o 
   4   1   2       28.13       32.71      1.30 o 
   5   1   2     1838.59     1929.18     24.73 o 
   6   1   2      141.10      150.81      4.25 o 
   7   1   2        3.60        4.62      1.02 o 
   8   1   2        4.42        5.23      1.04 o 
   9   1   2       10.64        8.47      1.33 o 
  10   1   2       10.45       13.15      1.47 o 
  11   1   2        0.14        0.35      0.48 o 
  -9   2   2        3.28        5.26      0.99 o 
  -8   2   2       16.36       18.32      1.77 o 
  -7   2   2       67.79       49.64      3.04 o 
  -6   2   2        5.74        8.07      1.06 o 
  -5   2   2        2.13        1.38      0.62 o 
  -4   2   2       64.37       59.61      2.21 o 
  -3   2   2      191.28      208.28      5.25 o 
  -2   2   2      144.69      155.63      3.96 o 
  -1   2   2       60.89       53.40      1.64 o 
   0   2   2      322.67      285.54      4.77 o 
   1   2   2      748.85      751.31      9.60 o 
   2   2   2      160.84      183.85      3.67 o 
   3   2   2     1987.79     2050.86     23.93 o 
   4   2   2     1999.51     2119.73     25.60 o 
   5   2   2       79.24       85.21      2.79 o 
   6   2   2      621.36      632.07     11.75 o 
   7   2   2      101.15      109.44      3.43 o 
   8   2   2      112.34      117.53      3.80 o 
   9   2   2       21.18       20.80      1.88 o 
  10   2   2        0.33       -0.18      1.04 o 
  11   2   2       13.07       16.86      1.30 o 
  -9   3   2        2.48        3.16      0.77 o 
  -8   3   2       30.06       23.02      1.92 o 
  -7   3   2      114.96      105.10      4.15 o 
  -6   3   2       10.82       11.52      1.32 o 
  -5   3   2        1.20       -0.94      1.14 o 
  -4   3   2        6.36        7.45      0.92 o 
  -3   3   2        0.06        0.63      0.81 o 
  -2   3   2        1.09        0.50      0.69 o 
  -1   3   2      367.63      370.35      6.67 o 
   0   3   2      144.05      140.57      3.45 o 
   1   3   2      231.34      230.72      4.52 o 
   2   3   2       62.19       69.95      1.98 o 
   3   3   2       34.15       37.02      1.32 o 
   4   3   2       28.31       33.65      1.39 o 
   5   3   2      462.68      481.54      9.26 o 
   6   3   2        3.47        2.42      0.84 o 
   7   3   2        6.82        6.73      1.00 o 
   8   3   2        3.39        4.39      1.03 o 
   9   3   2        5.50        5.41      1.20 o 
  10   3   2        0.03       -0.87      0.87 o 
  11   3   2       13.58       18.87      1.32 o 
  -8   4   2        3.56        3.12      0.84 o 
  -7   4   2       94.84       76.20      3.31 o 
  -6   4   2      257.67      207.39      5.93 o 
  -5   4   2       23.45       25.10      1.67 o 
  -4   4   2       33.20       34.70      1.91 o 
  -3   4   2      408.04      473.54      9.75 o 
  -2   4   2     1673.96     1658.85     22.22 o 
  -1   4   2     2787.24     3271.93     38.01 o 
   0   4   2        6.74        6.03      0.72 o 
   1   4   2       48.80       52.57      1.66 o 
   2   4   2      105.18      108.65      3.36 o 
   3   4   2      647.76      682.03     10.77 o 
   4   4   2      682.92      790.11     12.53 o 
   5   4   2      562.92      573.75     10.74 o 
   6   4   2      108.65      108.84      3.27 o 
   7   4   2       87.55       77.59      2.98 o 
   8   4   2        2.80        2.64      1.01 o 
   9   4   2       34.73       37.30      2.45 o 
  10   4   2        9.61       10.50      1.34 o 
  11   4   2        0.07        0.00      0.67 o 
  -8   5   2        0.99       -0.33      0.82 o 
  -7   5   2       17.21       13.72      1.64 o 
  -6   5   2        4.08        5.98      1.26 o 
  -5   5   2        2.15        1.83      0.99 o 
  -4   5   2        1.26        2.28      0.84 o 
  -3   5   2        9.22       10.48      1.29 o 
  -2   5   2       14.93       12.86      1.12 o 
  -1   5   2       94.19      117.37      3.55 o 
   0   5   2      197.10      240.93      5.94 o 
   1   5   2       19.91       23.66      1.27 o 
   2   5   2       38.27       45.91      1.77 o 
   3   5   2      548.80      666.39     11.34 o 
   4   5   2       10.73       14.48      1.16 o 
   5   5   2       50.56       61.82      2.38 o 
   6   5   2        2.20        0.73      1.24 o 
   7   5   2        0.05        0.20      1.02 o 
   8   5   2       20.50       17.81      1.94 o 
   9   5   2       38.93       42.87      2.70 o 
  10   5   2        8.61        8.25      1.17 o 
  -7   6   2       76.79       83.45      3.00 o 
  -6   6   2      114.00      113.09      3.99 o 
  -5   6   2        4.25        6.75      1.32 o 
  -4   6   2       84.18       74.54      3.36 o 
  -3   6   2        1.17        0.60      1.04 o 
  -2   6   2        5.81        6.11      1.05 o 
  -1   6   2      510.17      575.11     11.43 o 
   0   6   2      347.61      372.68      8.49 o 
   1   6   2      139.43      174.54      5.44 o 
   2   6   2      702.43      792.66     13.47 o 
   3   6   2        5.53        6.25      0.98 o 
   4   6   2       75.51       94.41      2.99 o 
   5   6   2      192.32      199.23      5.40 o 
   6   6   2      392.09      455.07     10.72 o 
   7   6   2      251.40      284.57      8.38 o 
   8   6   2       33.72       36.38      2.40 o 
   9   6   2       20.96       18.81      1.72 o 
  10   6   2       12.34       10.70      1.25 o 
  -6   7   2        4.37        4.43      0.88 o 
  -5   7   2        0.15       -1.16      1.16 o 
  -4   7   2        2.14        1.24      1.43 o 
  -3   7   2       88.00       95.99      3.95 o 
  -2   7   2      116.16      130.03      4.03 o 
  -1   7   2       93.74       89.11      3.16 o 
   0   7   2       13.97       14.74      1.34 o 
   1   7   2       13.14       19.10      1.43 o 
   2   7   2        2.12        0.53      1.02 o 
   3   7   2       59.24       58.17      2.49 o 
   4   7   2        0.04       -0.76      1.26 o 
   5   7   2       21.40       24.76      1.83 o 
   6   7   2       12.87       14.18      1.28 o 
   7   7   2        5.88        7.85      1.39 o 
   8   7   2        0.39        0.78      1.14 o 
   9   7   2       11.82       14.50      1.54 o 
  10   7   2       12.75       13.52      1.22 o 
  -5   8   2        0.02        0.27      0.69 o 
  -4   8   2        0.62        1.52      0.82 o 
  -3   8   2        1.78        6.67      1.20 o 
  -2   8   2       19.76       16.97      1.86 o 
  -1   8   2       50.36       56.52      3.04 o 
   0   8   2        1.46        1.46      0.78 o 
   1   8   2       21.07       27.89      1.89 o 
   2   8   2     1099.87     1173.52     19.67 o 
   3   8   2       16.48       18.71      1.65 o 
   4   8   2      571.00      688.11     14.02 o 
   5   8   2       15.28       20.59      1.82 o 
   6   8   2        9.13       13.25      1.64 o 
   7   8   2        7.83        7.60      1.27 o 
   8   8   2       22.26       24.73      1.84 o 
   9   8   2        0.22        1.01      0.77 o 
  -4   9   2       13.55       14.37      1.31 o 
  -3   9   2        3.24        3.21      0.98 o 
  -2   9   2       11.02       10.64      1.47 o 
  -1   9   2        2.27        2.40      0.98 o 
   0   9   2       29.20       33.32      2.42 o 
   1   9   2       39.52       44.83      2.79 o 
   2   9   2        1.28        2.67      0.92 o 
   3   9   2       15.79       18.36      2.04 o 
   4   9   2        3.58        7.49      1.36 o 
   5   9   2      115.60      150.22      5.01 o 
   6   9   2        7.09       10.81      1.25 o 
   7   9   2       15.13       19.38      1.64 o 
   8   9   2       20.16       23.31      1.63 o 
  -3  10   2        7.68       -1.70      1.70 o 
  -2  10   2       13.62       12.00      1.59 o 
  -1  10   2       56.31       71.75      3.14 o 
   0  10   2        0.05        1.04      1.12 o 
   1  10   2       16.29       23.76      1.84 o 
   2  10   2       34.10       36.44      2.40 o 
   3  10   2        9.20        6.30      1.19 o 
   4  10   2      336.03      392.62      9.52 o 
   5  10   2        3.24        3.67      1.11 o 
   6  10   2       34.95       39.35      2.35 o 
   7  10   2        3.37        5.31      0.94 o 
   0  11   2        0.09       -0.89      1.05 o 
   1  11   2        1.81        2.01      1.09 o 
   2  11   2        4.53        2.64      1.43 o 
   3  11   2      151.42      146.44      4.56 o 
   4  11   2        4.08       -0.12      1.66 o 
   5  11   2       13.28        9.78      1.60 o 
  -3 -10   3        0.00       -0.88      0.88 o 
  -2 -10   3        7.53        9.65      1.21 o 
  -1 -10   3       29.31       35.46      2.16 o 
   0 -10   3       25.99       28.37      2.31 o 
   1 -10   3       80.09       -2.21      4.85 o 
  -5  -9   3        2.56        1.41      0.92 o 
  -4  -9   3        4.87        3.98      1.11 o 
  -3  -9   3        4.61        5.81      0.87 o 
  -2  -9   3        0.94        0.84      1.08 o 
  -1  -9   3        1.34        0.86      1.18 o 
   0  -9   3       15.91       10.82      1.47 o 
   1  -9   3        6.30        6.54      1.12 o 
   2  -9   3        3.79        1.17      1.35 o 
   3  -9   3        0.07        0.24      0.81 o 
   4  -9   3        2.09       -1.31      1.31 o 
  -7  -8   3        5.40        5.28      0.94 o 
  -6  -8   3        0.06        1.54      0.54 o 
  -5  -8   3       56.97       60.82      3.02 o 
  -4  -8   3       69.11       73.67      3.39 o 
  -3  -8   3       40.53       39.59      2.43 o 
  -2  -8   3       13.03       10.00      1.53 o 
  -1  -8   3        3.81        5.05      0.83 o 
   0  -8   3        4.68        5.31      1.08 o 
   1  -8   3        2.75        2.81      0.84 o 
   2  -8   3       59.09       66.10      3.29 o 
   3  -8   3        0.70        0.71      1.13 o 
   4  -8   3       17.43       15.82      1.63 o 
   5  -8   3       32.44       28.82      2.26 o 
  -7  -7   3        0.00       -0.69      0.77 o 
  -6  -7   3        1.83        2.56      1.02 o 
  -5  -7   3       12.24       14.98      1.68 o 
  -4  -7   3        0.40       -0.62      1.08 o 
  -3  -7   3        2.71        3.49      1.20 o 
  -2  -7   3        0.20        0.42      1.29 o 
  -1  -7   3        4.94        5.81      1.23 o 
   0  -7   3       16.45       12.66      1.41 o 
   1  -7   3       92.80       57.19      2.59 o 
   2  -7   3       14.69       15.36      1.76 o 
   3  -7   3        5.20        5.92      1.27 o 
   4  -7   3        2.04        1.95      0.75 o 
   5  -7   3        0.09        1.26      0.62 o 
   6  -7   3        6.69        7.90      1.20 o 
  -8  -6   3       81.09       88.97      3.02 o 
  -7  -6   3       45.02       45.45      2.43 o 
  -6  -6   3       23.00       30.94      2.27 o 
  -5  -6   3       16.54       18.37      1.75 o 
  -4  -6   3       17.37       18.54      1.53 o 
  -3  -6   3        1.56        2.60      0.86 o 
  -2  -6   3        1.59       -0.58      1.00 o 
  -1  -6   3        5.95        9.30      1.10 o 
   0  -6   3        0.15       -0.19      1.11 o 
   1  -6   3       87.00       92.20      3.25 o 
   2  -6   3      165.69      168.08      5.17 o 
   3  -6   3      366.23      378.05      9.75 o 
   4  -6   3        0.25       -1.24      1.24 o 
   5  -6   3       66.28       81.79      3.70 o 
   6  -6   3      852.74      927.01     16.39 o 
   7  -6   3        6.61        5.96      0.99 o 
  -9  -5   3       88.39       94.74      2.86 o 
  -8  -5   3        0.55        1.23      0.75 o 
  -7  -5   3        0.71        0.19      1.17 o 
  -6  -5   3        2.21        1.94      1.04 o 
  -5  -5   3        0.64        0.62      0.80 o 
  -4  -5   3        2.84        3.20      0.73 o 
  -3  -5   3       43.40       45.07      2.20 o 
  -2  -5   3        3.98        4.83      0.73 o 
  -1  -5   3        3.58        6.43      0.97 o 
   0  -5   3        2.36       -1.05      1.05 o 
   1  -5   3       56.50       35.96      1.90 o 
   2  -5   3       27.26       27.67      1.68 o 
   3  -5   3       23.65       23.24      1.66 o 
   4  -5   3        0.09        0.80      0.78 o 
   5  -5   3        3.13        3.33      1.32 o 
   6  -5   3       37.19       41.40      2.63 o 
   7  -5   3        0.00        0.54      0.93 o 
   8  -5   3        8.40        8.20      1.10 o 
  -9  -4   3        0.62       -1.01      1.01 o 
  -8  -4   3       35.52       34.47      2.22 o 
  -7  -4   3       54.26       58.58      3.04 o 
  -6  -4   3      154.86      152.38      5.01 o 
  -5  -4   3      182.65      187.29      5.42 o 
  -4  -4   3       12.91       12.36      1.17 o 
  -3  -4   3        0.43        0.31      0.96 o 
  -2  -4   3       15.31       11.17      1.03 o 
  -1  -4   3      107.57       99.10      3.15 o 
   0  -4   3      271.24      298.39      6.89 o 
   1  -4   3      890.43      994.85     15.23 o 
   2  -4   3       20.06       17.49      1.32 o 
   3  -4   3      233.09      258.55      6.94 o 
   4  -4   3      173.29      174.60      4.97 o 
   5  -4   3      464.15      477.32     10.96 o 
   6  -4   3     1377.04     1411.94     22.54 o 
   7  -4   3        9.00       10.11      1.53 o 
   8  -4   3       66.27       67.12      3.04 o 
   9  -4   3        2.26        2.03      0.70 o 
  -9  -3   3       27.40       28.97      1.80 o 
  -8  -3   3       25.46       30.32      2.10 o 
  -7  -3   3        3.22        5.65      1.06 o 
  -6  -3   3       10.85       10.88      1.20 o 
  -5  -3   3       35.05       34.39      1.99 o 
  -4  -3   3        2.40        3.56      0.76 o 
  -3  -3   3       15.92       10.91      1.02 o 
  -2  -3   3      133.33      132.41      3.53 o 
  -1  -3   3       97.47      109.76      3.02 o 
   0  -3   3      433.05      478.83      8.46 o 
   1  -3   3      125.17      132.31      3.98 o 
   2  -3   3        3.97        6.06      0.82 o 
   3  -3   3        1.58        0.38      0.91 o 
   4  -3   3        1.75        2.24      0.66 o 
   5  -3   3      128.21      134.99      4.28 o 
   6  -3   3       14.57       18.07      1.45 o 
   7  -3   3      346.15      341.85      9.26 o 
   8  -3   3       15.22       16.21      1.62 o 
   9  -3   3        0.89       -0.15      1.11 o 
  -9  -2   3       59.96       66.47      2.83 o 
  -8  -2   3       55.87       53.32      2.79 o 
  -7  -2   3        4.41        5.81      1.27 o 
  -6  -2   3        0.08        0.89      0.75 o 
  -5  -2   3      166.07      185.06      5.08 o 
  -4  -2   3       72.88       78.68      2.60 o 
  -3  -2   3      133.78      127.00      3.45 o 
  -2  -2   3        6.85        6.67      0.81 o 
  -1  -2   3       23.99       23.25      1.12 o 
   0  -2   3      622.57      573.59      8.87 o 
   1  -2   3     3865.43     4232.85     46.59 o 
   2  -2   3       49.67       50.25      1.63 o 
   3  -2   3      172.15      191.30      4.93 o 
   4  -2   3       34.87       31.79      1.52 o 
   5  -2   3        3.57        3.30      0.68 o 
   6  -2   3      742.37      714.70     13.63 o 
   7  -2   3      138.27      132.43      4.01 o 
   8  -2   3        4.17        3.70      1.32 o 
   9  -2   3       24.76       23.31      1.80 o 
  10  -2   3        1.54        0.60      0.88 o 
  -9  -1   3        0.48        0.85      0.59 o 
  -8  -1   3        0.14        0.57      1.10 o 
  -7  -1   3       11.22        9.97      1.36 o 
  -6  -1   3       43.09       43.71      2.24 o 
  -5  -1   3      129.54      122.48      4.03 o 
  -4  -1   3       88.86       87.10      2.65 o 
  -3  -1   3      177.47      169.10      4.63 o 
  -2  -1   3       29.13       30.61      1.28 o 
  -1  -1   3        1.73        2.51      0.45 o 
   0  -1   3      109.57      101.11      2.74 o 
   1  -1   3       41.93       39.90      1.24 o 
   2  -1   3       41.90       44.40      1.35 o 
   3  -1   3        0.41       -0.08      0.65 o 
   4  -1   3       10.04        9.62      0.93 o 
   5  -1   3       34.58       29.19      1.49 o 
   6  -1   3        8.72        9.20      1.16 o 
   7  -1   3      617.61      606.63     12.58 o 
   8  -1   3        0.22        0.41      1.06 o 
   9  -1   3       10.74       11.42      1.51 o 
  10  -1   3        0.03        0.48      0.57 o 
  -9   0   3        1.64        3.19      0.55 o 
  -8   0   3      143.46      156.98      9.33 o 
  -7   0   3      364.37      340.59      6.57 o 
  -6   0   3       45.90       45.18      2.37 o 
  -5   0   3      331.09      339.08      5.95 o 
  -4   0   3        0.31        0.92      0.56 o 
  -3   0   3      103.63      109.93      4.99 o 
  -2   0   3       46.49       42.04      1.03 o 
  -1   0   3     1004.36      967.55     69.93 o 
   0   0   3     3914.57     3600.45    238.75 o 
   1   0   3      170.16      147.85      3.88 o 
   2   0   3      460.34      447.08     10.02 o 
   3   0   3      344.44      334.14      9.05 o 
   4   0   3      395.67      409.36     10.76 o 
   5   0   3        8.76        7.58      0.65 o 
   6   0   3      457.67      472.36     13.07 o 
   7   0   3       10.13        9.74      0.92 o 
   8   0   3      170.64      177.62     11.15 o 
   9   0   3        6.44        7.52      0.98 o 
  10   0   3        5.77        6.61      1.23 o 
  11   0   3       61.96       69.27      1.69 o 
  -9   1   3       33.56       33.58      1.94 o 
  -8   1   3       13.93       12.09      1.54 o 
  -7   1   3        2.67        2.68      0.99 o 
  -6   1   3        8.18        9.78      1.37 o 
  -5   1   3       14.08       13.83      1.19 o 
  -4   1   3       18.93       15.60      1.18 o 
  -3   1   3      174.25      184.58      4.99 o 
  -2   1   3      152.09      152.22      3.97 o 
  -1   1   3        8.93        8.29      0.66 o 
   0   1   3        9.59        8.92      0.63 o 
   1   1   3      107.32       98.47      2.47 o 
   2   1   3      218.87      213.46      4.09 o 
   3   1   3       12.07       12.40      0.78 o 
   4   1   3      216.37      248.48      5.45 o 
   5   1   3     1108.20     1117.47     16.21 o 
   6   1   3        2.54        1.73      0.68 o 
   7   1   3       19.08       14.47      1.38 o 
   8   1   3       16.36       15.89      1.46 o 
   9   1   3       20.60       20.21      1.82 o 
  10   1   3        3.36        3.17      1.02 o 
  11   1   3        0.16        0.45      0.45 o 
  -9   2   3        0.67        0.78      0.99 o 
  -8   2   3       45.51       42.60      2.44 o 
  -7   2   3       13.77       10.13      1.60 o 
  -6   2   3       83.86       75.69      3.02 o 
  -5   2   3        1.51        2.03      0.70 o 
  -4   2   3       43.90       41.18      1.91 o 
  -3   2   3      197.09      190.51      5.26 o 
  -2   2   3       27.45       26.07      1.26 o 
  -1   2   3      306.23      298.71      5.63 o 
   0   2   3      300.71      299.56      5.27 o 
   1   2   3       22.70       17.22      0.81 o 
   2   2   3      457.16      444.59      6.87 o 
   3   2   3     1546.87     1535.67     18.84 o 
   4   2   3      142.65      151.25      4.06 o 
   5   2   3       22.32       21.88      1.33 o 
   6   2   3     1435.76     1485.50     21.26 o 
   7   2   3        0.24       -0.36      1.06 o 
   8   2   3     1325.77     1326.92     21.50 o 
   9   2   3      195.10      209.47      5.88 o 
  10   2   3        0.04        0.18      0.90 o 
  11   2   3        5.25        8.01      1.04 o 
  -8   3   3       26.53       20.79      1.68 o 
  -7   3   3        1.31       -0.20      1.37 o 
  -6   3   3       15.07        9.74      1.41 o 
  -5   3   3       65.91       62.26      2.67 o 
  -4   3   3       17.16       18.05      1.44 o 
  -3   3   3        0.07        0.14      0.91 o 
  -2   3   3       20.37       26.64      1.32 o 
  -1   3   3      174.13      169.41      4.33 o 
   0   3   3      565.02      580.78      8.95 o 
   1   3   3     1085.46     1052.49     13.75 o 
   2   3   3      170.64      161.51      3.85 o 
   3   3   3       40.34       42.67      1.48 o 
   4   3   3       48.81       48.52      1.69 o 
   5   3   3      855.90      816.66     13.14 o 
   6   3   3       18.63       28.75      1.66 o 
   7   3   3       22.23       22.33      1.53 o 
   8   3   3        9.64        7.86      1.31 o 
   9   3   3        1.22        2.65      0.91 o 
  10   3   3        2.50        2.28      1.03 o 
  11   3   3        2.04        2.85      0.84 o 
  -8   4   3       24.79       24.11      1.66 o 
  -7   4   3        2.97        3.28      0.96 o 
  -6   4   3       11.75       11.58      1.60 o 
  -5   4   3      125.02      114.14      3.76 o 
  -4   4   3       51.43       46.92      2.26 o 
  -3   4   3        0.82       -0.80      0.89 o 
  -2   4   3       25.54       29.92      1.53 o 
  -1   4   3       42.80       47.71      1.79 o 
   0   4   3       67.61       78.15      2.48 o 
   1   4   3      150.83      203.64      4.81 o 
   2   4   3        9.39       10.63      0.82 o 
   3   4   3      995.94      942.03     13.68 o 
   4   4   3     1181.65     1326.49     18.35 o 
   5   4   3      383.67      430.74      8.89 o 
   6   4   3      232.04      256.93      7.08 o 
   7   4   3        2.76        4.20      0.91 o 
   8   4   3      299.50      295.79      8.60 o 
   9   4   3       15.18       14.51      1.65 o 
  10   4   3       23.18       23.72      1.84 o 
  11   4   3       56.69       65.21      2.44 o 
  -7   5   3        0.05       -0.31      0.81 o 
  -6   5   3       10.11        9.94      1.39 o 
  -5   5   3       23.38       21.15      2.00 o 
  -4   5   3        8.04        5.19      1.23 o 
  -3   5   3        0.53       -0.37      0.97 o 
  -2   5   3       23.92       20.61      1.43 o 
  -1   5   3        0.06        0.14      0.85 o 
   0   5   3      107.38      122.80      3.52 o 
   1   5   3      399.68      388.40      7.86 o 
   2   5   3      210.18      248.16      6.00 o 
   3   5   3       41.54       46.45      1.82 o 
   4   5   3        0.14        0.41      0.63 o 
   5   5   3       26.14       20.36      1.41 o 
   6   5   3       41.41       38.78      1.99 o 
   7   5   3       83.01       77.42      2.99 o 
   8   5   3       30.93       33.55      2.43 o 
   9   5   3       42.86       40.99      2.60 o 
  10   5   3       38.34       41.08      2.40 o 
  11   5   3        0.90        0.83      0.66 o 
  -7   6   3        1.57        0.91      0.56 o 
  -6   6   3       34.31       36.82      2.12 o 
  -5   6   3      140.14      122.70      4.40 o 
  -4   6   3      222.02      183.38      5.53 o 
  -3   6   3       29.90       29.11      1.95 o 
  -2   6   3        1.63        0.19      1.39 o 
  -1   6   3       36.58       33.56      1.87 o 
   0   6   3      118.07      141.74      4.18 o 
   1   6   3      465.99      561.68     10.82 o 
   2   6   3       27.14       31.97      1.63 o 
   3   6   3        0.79        1.81      0.74 o 
   4   6   3       19.18       21.63      1.55 o 
   5   6   3      185.97      214.46      6.70 o 
   6   6   3       61.93       78.26      2.97 o 
   7   6   3      205.71      217.47      6.10 o 
   8   6   3        8.26        5.87      1.41 o 
   9   6   3       13.80       13.55      1.55 o 
  10   6   3        1.19        0.15      1.09 o 
  -6   7   3        0.75        0.63      1.10 o 
  -5   7   3        2.51        4.04      0.93 o 
  -4   7   3       14.43       11.70      1.70 o 
  -3   7   3       24.48       22.69      1.99 o 
  -2   7   3       38.93       41.62      2.25 o 
  -1   7   3       36.17       36.95      2.05 o 
   0   7   3        8.50       12.54      1.20 o 
   1   7   3       48.22       54.58      2.42 o 
   2   7   3       91.45       93.67      3.10 o 
   3   7   3        1.22        1.53      0.73 o 
   4   7   3        0.95        2.35      0.87 o 
   5   7   3       77.74       63.47      2.71 o 
   6   7   3        3.29        3.02      0.88 o 
   7   7   3       22.19       18.02      1.75 o 
   8   7   3        7.08        7.20      1.27 o 
   9   7   3        8.74        8.49      1.16 o 
  10   7   3       12.68       12.48      1.22 o 
  -5   8   3       70.03       79.68      2.98 o 
  -4   8   3       57.83       62.61      2.88 o 
  -3   8   3        3.23        3.53      1.04 o 
  -2   8   3       24.37       20.63      1.99 o 
  -1   8   3        0.08       -0.21      1.25 o 
   0   8   3       16.98       19.28      1.68 o 
   1   8   3       21.11       24.59      1.70 o 
   2   8   3      164.76      182.36      5.42 o 
   3   8   3      162.56      189.41      5.67 o 
   4   8   3      362.10      391.50     10.05 o 
   5   8   3        0.20        8.43      1.54 o 
   6   8   3       79.33      102.58      4.08 o 
   7   8   3      103.27      118.42      4.30 o 
   8   8   3        8.41        8.91      1.25 o 
   9   8   3       15.36       14.50      1.36 o 
  -4   9   3        0.41        1.00      0.60 o 
  -3   9   3        0.00       -0.15      1.13 o 
  -2   9   3        4.58        5.11      1.12 o 
  -1   9   3       46.02       52.57      2.90 o 
   0   9   3       27.95       28.43      2.27 o 
   1   9   3       10.93       12.18      1.48 o 
   2   9   3        0.03       -1.27      1.37 o 
   3   9   3        5.94        6.04      1.34 o 
   4   9   3        6.40       13.39      1.68 o 
   5   9   3      156.35      203.67      5.77 o 
   6   9   3        0.90        1.94      0.92 o 
   7   9   3      116.35      130.69      4.28 o 
   8   9   3       21.49       20.94      1.67 o 
   9   9   3        5.36        6.00      0.82 o 
  -3  10   3        8.82        0.74      1.75 o 
  -2  10   3        8.95        8.98      1.36 o 
  -1  10   3       37.06       51.34      2.71 o 
   0  10   3       38.77       42.79      2.50 o 
   1  10   3       24.67       28.13      2.21 o 
   2  10   3        0.01        0.57      1.18 o 
   3  10   3       14.12       15.49      1.62 o 
   4  10   3      260.86      150.15      7.39 o 
   5  10   3        7.31        9.26      1.62 o 
   6  10   3       57.19       64.61      3.05 o 
   7  10   3        8.57       12.41      1.29 o 
   8  10   3       14.89       16.82      1.44 o 
   0  11   3        0.12        0.79      1.01 o 
   1  11   3       10.29       15.31      1.45 o 
   2  11   3        5.11        9.23      1.19 o 
   3  11   3        0.31       -0.55      0.98 o 
   4  11   3        4.73       -1.59      1.72 o 
   5  11   3        1.00        2.24      0.77 o 
   6  11   3        0.69        0.00      0.97 o 
  -4  -9   4        2.07        1.02      0.98 o 
  -3  -9   4        2.59        3.98      0.99 o 
  -2  -9   4        2.69        3.22      1.00 o 
  -1  -9   4        0.09       -1.00      1.00 o 
   0  -9   4        0.57       -0.29      0.99 o 
   1  -9   4        1.70        2.78      0.82 o 
   2  -9   4        3.31        5.79      1.16 o 
   3  -9   4        1.12       -0.98      0.98 o 
  -6  -8   4        5.37        5.04      0.88 o 
  -5  -8   4       14.35       17.78      1.53 o 
  -4  -8   4        5.57        4.33      1.23 o 
  -3  -8   4       59.95       62.56      3.11 o 
  -2  -8   4      109.46      109.41      4.10 o 
  -1  -8   4        0.31       -0.39      1.31 o 
   0  -8   4        8.40       12.23      1.44 o 
   1  -8   4       68.97       81.75      3.47 o 
   2  -8   4        6.19       10.41      1.36 o 
   3  -8   4       49.19       65.55      2.98 o 
   4  -8   4        3.83        5.04      1.08 o 
   5  -8   4        1.64        1.50      0.68 o 
  -7  -7   4       36.97       37.74      1.93 o 
  -6  -7   4       40.48       46.96      2.41 o 
  -5  -7   4        1.13        1.66      0.89 o 
  -4  -7   4        6.47        5.77      1.22 o 
  -3  -7   4        0.67        1.51      0.81 o 
  -2  -7   4        9.37        8.80      1.31 o 
  -1  -7   4        4.97        3.65      1.11 o 
   0  -7   4       31.76       33.42      2.32 o 
   1  -7   4        9.61       17.51      1.88 o 
   2  -7   4       74.32       82.88      3.65 o 
   3  -7   4       18.44       22.14      1.94 o 
   4  -7   4        6.72       10.69      1.34 o 
   5  -7   4        1.46        2.25      0.93 o 
   6  -7   4        0.40        0.00      0.79 o 
  -7  -6   4       13.13       11.39      1.36 o 
  -6  -6   4       55.43       54.26      2.83 o 
  -5  -6   4       18.38       16.59      1.86 o 
  -4  -6   4        6.15        7.15      1.44 o 
  -3  -6   4      145.57      153.04      5.00 o 
  -2  -6   4      140.58      154.34      4.99 o 
  -1  -6   4       84.74       82.50      3.09 o 
   0  -6   4        0.96        1.41      0.79 o 
   1  -6   4        0.11       -1.22      1.22 o 
   2  -6   4        5.09        3.83      0.88 o 
   3  -6   4       33.14       37.04      2.48 o 
   4  -6   4       11.86       12.28      1.48 o 
   5  -6   4        2.05        1.85      1.27 o 
   6  -6   4       54.22       55.40      2.77 o 
   7  -6   4       32.42       35.62      1.97 o 
  -8  -5   4        0.44        1.29      0.73 o 
  -7  -5   4       19.79       20.78      1.72 o 
  -6  -5   4        1.32        2.80      0.83 o 
  -5  -5   4        1.58       -0.63      1.41 o 
  -4  -5   4       11.70       13.79      1.43 o 
  -3  -5   4       54.82       66.47      2.80 o 
  -2  -5   4       10.76       12.98      1.34 o 
  -1  -5   4       53.09       62.84      2.52 o 
   0  -5   4        0.66        1.50      0.52 o 
   1  -5   4       15.13       22.95      1.59 o 
   2  -5   4       71.00       82.35      2.99 o 
   3  -5   4      104.28      120.59      3.74 o 
   4  -5   4        0.00       -0.21      1.22 o 
   5  -5   4        4.18        1.05      1.78 o 
   6  -5   4        3.16        4.72      1.23 o 
   7  -5   4        7.65        6.74      1.20 o 
   8  -5   4        3.78        4.07      0.86 o 
  -8  -4   4       83.17       85.57      3.23 o 
  -7  -4   4       20.68       18.40      1.68 o 
  -6  -4   4      429.03      442.76     10.83 o 
  -5  -4   4      198.77      200.86      5.81 o 
  -4  -4   4       38.96       43.62      2.24 o 
  -3  -4   4       28.94       34.78      1.92 o 
  -2  -4   4       72.22       72.41      2.59 o 
  -1  -4   4       24.41       19.17      1.32 o 
   0  -4   4       12.47       16.65      1.24 o 
   1  -4   4      115.85      114.05      3.66 o 
   2  -4   4      208.03      224.97      6.42 o 
   3  -4   4      470.14      519.72     10.90 o 
   4  -4   4      169.23      164.31      4.91 o 
   5  -4   4      556.33      542.14     12.02 o 
   6  -4   4       10.91        9.57      1.40 o 
   7  -4   4       44.56       51.82      2.81 o 
   8  -4   4      295.52      325.10      8.25 o 
   9  -4   4        8.84        8.88      1.07 o 
  -9  -3   4       17.18       17.84      1.33 o 
  -8  -3   4        2.33        2.57      0.79 o 
  -7  -3   4        6.36        6.12      1.12 o 
  -6  -3   4       10.07        5.36      1.40 o 
  -5  -3   4        0.75        1.01      1.29 o 
  -4  -3   4        2.56        3.90      0.83 o 
  -3  -3   4       72.02       64.18      2.43 o 
  -2  -3   4       44.39       40.36      1.82 o 
  -1  -3   4      342.13      301.16      6.97 o 
   0  -3   4      117.38      113.43      3.26 o 
   1  -3   4       36.23       33.16      1.52 o 
   2  -3   4        2.48        5.16      0.76 o 
   3  -3   4       12.80       11.55      1.03 o 
   4  -3   4       12.10       14.35      1.26 o 
   5  -3   4        6.02        6.67      1.09 o 
   6  -3   4       30.96       33.49      2.03 o 
   7  -3   4      104.63       95.45      4.01 o 
   8  -3   4       28.74       24.28      2.08 o 
   9  -3   4        5.28        4.94      1.21 o 
  -9  -2   4      117.68      117.24      3.39 o 
  -8  -2   4       11.89       12.50      1.35 o 
  -7  -2   4       18.80       18.48      1.74 o 
  -6  -2   4       45.86       41.52      2.31 o 
  -5  -2   4       35.07       40.36      2.10 o 
  -4  -2   4      209.85      214.91      6.48 o 
  -3  -2   4      722.66      675.50     12.06 o 
  -2  -2   4      243.89      233.02      5.86 o 
  -1  -2   4       43.98       48.62      1.76 o 
   0  -2   4       85.07       72.95      2.37 o 
   1  -2   4       43.87       35.61      1.48 o 
   2  -2   4     1333.40     1460.89     19.33 o 
   3  -2   4     1729.42     1906.11     24.55 o 
   4  -2   4       57.51       55.01      2.06 o 
   5  -2   4      132.66      154.93      4.47 o 
   6  -2   4       76.50       82.61      3.00 o 
   7  -2   4      501.11      483.54     11.43 o 
   8  -2   4      446.96      452.47     10.92 o 
   9  -2   4        6.65        6.89      1.12 o 
  10  -2   4       24.88       24.12      1.70 o 
  -9  -1   4        0.56        0.34      0.76 o 
  -8  -1   4        5.74        5.68      1.14 o 
  -7  -1   4        4.80        4.70      1.16 o 
  -6  -1   4       18.42       16.33      1.63 o 
  -5  -1   4        3.40        3.60      0.91 o 
  -4  -1   4       24.16       24.51      1.54 o 
  -3  -1   4      142.25      138.24      3.84 o 
  -2  -1   4       30.71       25.85      1.30 o 
  -1  -1   4      156.33      132.45      3.85 o 
   0  -1   4       91.23       84.35      2.39 o 
   1  -1   4        4.23        3.94      0.48 o 
   2  -1   4       28.86       28.12      1.23 o 
   3  -1   4       82.29       83.68      2.59 o 
   4  -1   4       45.52       58.57      2.03 o 
   5  -1   4        0.36        0.15      0.73 o 
   6  -1   4        0.93       -0.17      1.20 o 
   7  -1   4      360.12      342.13      9.12 o 
   8  -1   4        1.73        1.84      1.21 o 
   9  -1   4      113.42      114.27      4.14 o 
  10  -1   4       10.77       12.56      1.31 o 
  -9   0   4       18.51       20.01      1.01 o 
  -8   0   4       59.31       60.48      2.06 o 
  -7   0   4      192.19      183.19      6.93 o 
  -6   0   4       63.30       58.59      1.87 o 
  -5   0   4       23.90       23.86      1.44 o 
  -4   0   4        0.61        0.39      0.54 o 
  -3   0   4      497.84      568.03     16.82 o 
  -2   0   4     1483.67     1509.18     52.01 o 
  -1   0   4       32.62       25.63      1.65 o 
   0   0   4      150.05      165.48      8.24 o 
   1   0   4        2.02        2.47      0.33 o 
   2   0   4      431.02      430.12      5.11 o 
   3   0   4     3277.19     3605.30     50.39 o 
   4   0   4       31.24       29.75      0.97 o 
   5   0   4       12.96       15.13      0.82 o 
   6   0   4      337.80      318.72      7.77 o 
   7   0   4       30.79       25.07      1.27 o 
   8   0   4      891.76      877.63     11.62 o 
   9   0   4      124.00      123.12      3.18 o 
  10   0   4       33.03       36.80      2.04 o 
  11   0   4       12.66       12.50      0.94 o 
  -9   1   4       15.07       14.45      1.19 o 
  -8   1   4        0.54        1.33      0.86 o 
  -7   1   4       50.64       51.92      2.90 o 
  -6   1   4       11.31       11.24      1.29 o 
  -5   1   4       13.75       14.77      1.44 o 
  -4   1   4       48.28       44.48      2.02 o 
  -3   1   4      228.93      231.66      6.07 o 
  -2   1   4      119.92      130.04      4.02 o 
  -1   1   4       10.40       11.79      0.77 o 
   0   1   4        3.28        3.60      0.51 o 
   1   1   4        3.79        2.89      0.54 o 
   2   1   4      205.91      197.01      4.26 o 
   3   1   4      981.71     1014.85     13.77 o 
   4   1   4      358.30      409.42      7.69 o 
   5   1   4        8.44       10.12      0.95 o 
   6   1   4       36.45       44.04      2.00 o 
   7   1   4        0.40        2.33      0.89 o 
   8   1   4       35.06       38.56      2.25 o 
   9   1   4       20.16       22.76      2.05 o 
  10   1   4       24.74       23.07      1.85 o 
  11   1   4        9.66        9.00      1.01 o 
  -8   2   4       78.50       88.09      3.29 o 
  -7   2   4        6.68        5.73      1.31 o 
  -6   2   4       34.74       35.70      2.44 o 
  -5   2   4      276.88      257.73      7.78 o 
  -4   2   4        0.32        0.95      0.69 o 
  -3   2   4      175.26      184.67      5.51 o 
  -2   2   4       45.48       47.84      1.78 o 
  -1   2   4      221.85      217.02      5.05 o 
   0   2   4        3.95        1.69      0.51 o 
   1   2   4      656.28      645.23      9.46 o 
   2   2   4      637.88      608.77      9.12 o 
   3   2   4       36.80       49.07      1.55 o 
   4   2   4       17.08       14.79      1.01 o 
   5   2   4       52.49       43.69      1.80 o 
   6   2   4      765.48      796.27     13.76 o 
   7   2   4        0.23        0.46      0.63 o 
   8   2   4     1348.68     1369.78     22.00 o 
   9   2   4        3.35        2.12      1.07 o 
  10   2   4      103.97      100.25      3.88 o 
  11   2   4        0.45       -0.38      0.85 o 
  -8   3   4        4.74        5.83      0.92 o 
  -7   3   4      204.71      221.61      6.95 o 
  -6   3   4       13.69       11.63      1.62 o 
  -5   3   4        1.07        1.35      0.81 o 
  -4   3   4        0.39        0.74      0.87 o 
  -3   3   4        0.02       -0.31      0.73 o 
  -2   3   4        1.01        0.78      1.00 o 
  -1   3   4       90.13       97.84      2.89 o 
   0   3   4      228.84      228.78      5.20 o 
   1   3   4       59.41       59.54      1.75 o 
   2   3   4       23.72       25.42      1.15 o 
   3   3   4      175.41      177.69      4.48 o 
   4   3   4      180.28      184.61      4.90 o 
   5   3   4        2.02        2.09      0.51 o 
   6   3   4       38.50       44.46      2.00 o 
   7   3   4       20.40       24.51      1.69 o 
   8   3   4       11.83       10.66      1.36 o 
   9   3   4       18.48       24.39      2.06 o 
  10   3   4        2.46        2.85      0.79 o 
  11   3   4        3.43        3.55      0.87 o 
  -8   4   4       28.82       27.95      1.70 o 
  -7   4   4        0.31       -0.17      1.07 o 
  -6   4   4       69.39       68.37      3.33 o 
  -5   4   4        9.18       10.00      1.39 o 
  -4   4   4        9.41        8.00      1.08 o 
  -3   4   4       25.49       22.03      1.52 o 
  -2   4   4      153.32      164.73      4.44 o 
  -1   4   4      128.29      120.50      3.47 o 
   0   4   4       49.91       48.18      1.77 o 
   1   4   4      269.01      309.63      6.50 o 
   2   4   4       31.62       38.90      1.56 o 
   3   4   4      558.97      564.41      9.76 o 
   4   4   4      433.55      428.40      8.50 o 
   5   4   4     1110.89     1206.96     18.00 o 
   6   4   4       26.32       28.40      1.71 o 
   7   4   4        7.03        5.59      1.07 o 
   8   4   4      614.90      625.45     13.31 o 
   9   4   4        3.20        5.35      1.00 o 
  10   4   4      325.20      339.86      8.73 o 
  11   4   4       23.80       19.67      1.53 o 
  -7   5   4       15.68       16.70      1.41 o 
  -6   5   4       15.56       12.19      1.41 o 
  -5   5   4        1.11        1.55      1.03 o 
  -4   5   4        7.14        5.72      1.10 o 
  -3   5   4       14.66       12.92      1.38 o 
  -2   5   4        0.07        0.17      0.76 o 
  -1   5   4        0.56        0.84      0.62 o 
   0   5   4      159.56      172.36      5.23 o 
   1   5   4      204.99      219.15      5.77 o 
   2   5   4      555.12      576.90     10.38 o 
   3   5   4      247.53      248.84      6.30 o 
   4   5   4       20.20       21.24      1.45 o 
   5   5   4       11.50       13.65      1.24 o 
   6   5   4       32.37       35.42      1.94 o 
   7   5   4       33.34       30.63      1.98 o 
   8   5   4        5.76        6.14      1.45 o 
   9   5   4      212.33      229.56      6.18 o 
  10   5   4       12.03       12.42      1.44 o 
  11   5   4        0.02        0.23      0.70 o 
  -6   6   4        1.15        0.93      1.00 o 
  -5   6   4        0.14       -0.98      1.45 o 
  -4   6   4       14.97       12.24      1.73 o 
  -3   6   4      186.58      163.57      5.17 o 
  -2   6   4        5.88        5.43      1.09 o 
  -1   6   4       33.27       38.93      2.05 o 
   0   6   4       26.57       26.74      1.64 o 
   1   6   4       30.47       24.05      1.47 o 
   2   6   4        2.09        3.84      0.78 o 
   3   6   4      188.82      214.04      6.26 o 
   4   6   4       57.80       46.00      2.10 o 
   5   6   4      360.38      350.45      8.84 o 
   6   6   4      414.33      254.22      7.69 o 
   7   6   4      164.15      122.99      3.96 o 
   8   6   4      215.52      167.39      5.35 o 
   9   6   4        1.21        0.98      1.16 o 
  10   6   4       61.62       66.20      2.86 o 
  11   6   4        0.53       -0.19      0.73 o 
  -6   7   4        0.89        1.60      0.61 o 
  -5   7   4        0.37        0.65      0.84 o 
  -4   7   4        3.00        1.84      1.13 o 
  -3   7   4       15.73       15.06      1.93 o 
  -2   7   4       51.97       52.15      2.50 o 
  -1   7   4        2.05        1.64      0.86 o 
   0   7   4       19.55       20.45      1.52 o 
   1   7   4       14.83       19.25      1.45 o 
   2   7   4        4.92        5.13      0.82 o 
   3   7   4       19.89       22.19      1.66 o 
   4   7   4        6.97        7.07      1.06 o 
   5   7   4        1.60        3.11      0.99 o 
   6   7   4       18.14       21.78      1.73 o 
   7   7   4       12.23       11.44      1.58 o 
   8   7   4       16.27       22.63      1.99 o 
   9   7   4      172.62      194.56      5.36 o 
  10   7   4       14.44       15.38      1.44 o 
  -5   8   4        6.89        5.94      0.91 o 
  -4   8   4        3.78        2.78      0.96 o 
  -3   8   4      114.17      122.01      4.25 o 
  -2   8   4      120.87      109.64      4.16 o 
  -1   8   4       16.83       22.00      1.98 o 
   0   8   4        0.14       -1.19      1.19 o 
   1   8   4       28.84       31.21      2.09 o 
   2   8   4        5.68        6.42      1.09 o 
   3   8   4       47.16       56.59      2.65 o 
   4   8   4       21.53       21.97      1.74 o 
   5   8   4        0.08        2.24      0.67 o 
   6   8   4        0.05       -1.37      1.37 o 
   7   8   4       45.64       28.78      2.28 o 
   8   8   4      344.13      228.80      6.03 o 
   9   8   4      121.69      108.92      3.71 o 
  10   8   4       10.43       11.28      1.16 o 
  -4   9   4        0.23        1.12      0.50 o 
  -3   9   4        0.18       -1.20      1.20 o 
  -2   9   4        7.18        6.55      1.21 o 
  -1   9   4       29.80       34.60      2.35 o 
   0   9   4        0.70        1.11      0.78 o 
   1   9   4        0.40        1.56      1.14 o 
   2   9   4        1.45        1.14      0.73 o 
   3   9   4       10.46       12.95      1.75 o 
   4   9   4        3.17        0.85      1.34 o 
   5   9   4       17.74       23.36      2.22 o 
   6   9   4       10.35       13.42      1.63 o 
   7   9   4      186.83      232.34      7.01 o 
   8   9   4        0.03       -0.30      1.09 o 
   9   9   4        6.20        4.83      0.84 o 
  -2  10   4        1.97        0.74      0.91 o 
  -1  10   4       21.85       27.71      1.94 o 
   0  10   4        2.06        2.53      0.88 o 
   1  10   4        0.28        0.55      0.72 o 
   2  10   4        7.68       10.55      1.39 o 
   3  10   4        3.65        3.45      1.06 o 
   4  10   4       39.94       44.19      2.78 o 
   5  10   4       40.26       51.75      2.75 o 
   6  10   4       71.32       68.94      3.01 o 
   7  10   4        0.76        0.55      0.94 o 
   8  10   4      144.52      135.81      3.67 o 
   0  11   4        0.07        0.22      0.96 o 
   1  11   4        0.28       -0.39      0.97 o 
   2  11   4        6.73        8.16      1.22 o 
   3  11   4        3.47        3.12      1.05 o 
   4  11   4        8.43        1.52      1.94 o 
   5  11   4        4.71        1.52      1.09 o 
   6  11   4        5.33        5.31      0.97 o 
  -3  -9   5        0.69        0.94      0.69 o 
  -2  -9   5        3.64        0.99      1.02 o 
  -1  -9   5        1.98        0.23      0.97 o 
   0  -9   5        4.38        4.01      0.98 o 
   1  -9   5        2.14        2.97      0.74 o 
   2  -9   5        0.61       -0.58      0.82 o 
  -5  -8   5       20.32       11.12      1.96 o 
  -4  -8   5       16.73       19.73      1.54 o 
  -3  -8   5       22.67       23.34      1.88 o 
  -2  -8   5        1.08        1.11      0.75 o 
  -1  -8   5      108.93      115.04      3.98 o 
   0  -8   5       11.02        8.85      1.27 o 
   1  -8   5        4.19        6.37      1.05 o 
   2  -8   5        1.77        1.92      0.87 o 
   3  -8   5        3.16        3.41      0.93 o 
   4  -8   5       25.40       38.76      2.07 o 
  -6  -7   5        0.52       -0.11      0.85 o 
  -5  -7   5       66.25       80.87      3.14 o 
  -4  -7   5        0.95        1.64      0.92 o 
  -3  -7   5        1.05        0.38      1.09 o 
  -2  -7   5        0.05        0.20      1.32 o 
  -1  -7   5        5.33        2.47      1.06 o 
   0  -7   5        5.26        6.62      1.27 o 
   1  -7   5       43.57       40.28      2.52 o 
   2  -7   5        6.31        3.74      1.45 o 
   3  -7   5        1.53        4.69      1.17 o 
   4  -7   5        2.55        3.09      0.95 o 
   5  -7   5        2.42        1.91      0.82 o 
   6  -7   5        0.01        0.42      0.70 o 
  -7  -6   5        3.26        2.08      0.82 o 
  -6  -6   5      355.04      428.29      9.63 o 
  -5  -6   5      143.75      158.29      4.92 o 
  -4  -6   5       13.01       12.55      1.74 o 
  -3  -6   5       42.26       48.92      2.90 o 
  -2  -6   5       13.71       10.20      1.63 o 
  -1  -6   5       43.78       41.66      2.65 o 
   0  -6   5       31.49       29.03      1.99 o 
   1  -6   5        1.04        2.54      0.68 o 
   2  -6   5        3.28        3.11      1.02 o 
   3  -6   5       38.45       44.29      2.63 o 
   4  -6   5       29.12       28.44      2.26 o 
   5  -6   5        4.14        8.42      1.20 o 
   6  -6   5       38.49       48.74      2.45 o 
   7  -6   5        5.80        6.84      0.98 o 
  -7  -5   5        1.03        1.47      0.70 o 
  -6  -5   5       41.64       50.65      2.68 o 
  -5  -5   5        0.52       -1.02      1.43 o 
  -4  -5   5        1.82        2.55      0.98 o 
  -3  -5   5       11.30       14.51      1.44 o 
  -2  -5   5       11.36       13.67      1.43 o 
  -1  -5   5        9.65       12.37      1.40 o 
   0  -5   5        6.83        3.99      1.09 o 
   1  -5   5       45.06       41.93      2.23 o 
   2  -5   5       66.85       67.39      2.84 o 
   3  -5   5       10.15       15.51      1.44 o 
   4  -5   5       24.82       28.84      2.15 o 
   5  -5   5        0.43        0.63      0.82 o 
   6  -5   5        0.18        0.59      0.76 o 
   7  -5   5        0.22        1.86      0.79 o 
   8  -5   5        1.22        1.00      0.60 o 
  -8  -4   5       66.81       67.18      2.58 o 
  -7  -4   5        1.52        1.08      0.94 o 
  -6  -4   5      546.31      593.92     12.69 o 
  -5  -4   5       18.08       17.51      1.83 o 
  -4  -4   5      243.41      240.39      6.41 o 
  -3  -4   5       63.54       60.38      2.66 o 
  -2  -4   5       31.40       33.52      1.97 o 
  -1  -4   5      210.19      240.57      7.03 o 
   0  -4   5        6.41       12.57      1.25 o 
   1  -4   5       42.79       39.93      1.97 o 
   2  -4   5        0.82        0.00      0.86 o 
   3  -4   5       20.99       26.20      1.73 o 
   4  -4   5        4.74        2.59      0.99 o 
   5  -4   5       49.29       46.86      2.38 o 
   6  -4   5        2.98        4.37      0.92 o 
   7  -4   5        6.15        5.48      1.20 o 
   8  -4   5        8.69        8.48      1.36 o 
   9  -4   5        0.90        0.62      0.71 o 
  -8  -3   5        0.19       -0.76      0.98 o 
  -7  -3   5        0.13        0.36      0.80 o 
  -6  -3   5       27.78       30.49      2.31 o 
  -5  -3   5        1.82       -1.27      1.47 o 
  -4  -3   5        0.77       -0.10      0.84 o 
  -3  -3   5       13.91       10.33      1.31 o 
  -2  -3   5       76.25       75.75      2.71 o 
  -1  -3   5      333.71      336.46      7.99 o 
   0  -3   5       17.72       15.17      1.22 o 
   1  -3   5       13.32       16.00      1.22 o 
   2  -3   5        3.71        3.51      0.70 o 
   3  -3   5        0.31        0.00      0.79 o 
   4  -3   5        2.21        5.15      0.86 o 
   5  -3   5       37.53       41.62      2.13 o 
   6  -3   5       52.68       55.74      2.69 o 
   7  -3   5        1.42        2.81      0.79 o 
   8  -3   5       11.04       10.71      1.28 o 
   9  -3   5       12.24       10.73      1.28 o 
  -8  -2   5       32.18       34.63      1.92 o 
  -7  -2   5        0.15        0.00      0.92 o 
  -6  -2   5      164.87      166.33      5.25 o 
  -5  -2   5       74.36       73.57      2.96 o 
  -4  -2   5      524.64      506.89     11.20 o 
  -3  -2   5      198.94      200.52      5.28 o 
  -2  -2   5       17.21       17.06      1.26 o 
  -1  -2   5      137.52      142.76      3.90 o 
   0  -2   5       27.67       25.21      1.36 o 
   1  -2   5      242.00      215.61      5.62 o 
   2  -2   5      176.44      199.33      5.40 o 
   3  -2   5      522.43      496.41      9.75 o 
   4  -2   5      267.92      296.48      7.50 o 
   5  -2   5      396.49      417.06      9.65 o 
   6  -2   5       72.11       69.25      2.83 o 
   7  -2   5      400.08      391.27     10.09 o 
   8  -2   5       80.36       80.26      3.64 o 
   9  -2   5       19.12       21.02      1.69 o 
  10  -2   5        0.33       -0.46      0.72 o 
  -8  -1   5        2.74        2.88      0.91 o 
  -7  -1   5       28.94       30.64      2.15 o 
  -6  -1   5       56.31       53.59      2.87 o 
  -5  -1   5      310.75      292.59      8.45 o 
  -4  -1   5       53.13       49.83      2.26 o 
  -3  -1   5        2.70        1.74      0.69 o 
  -2  -1   5        5.13        6.28      0.82 o 
  -1  -1   5      221.06      210.16      5.46 o 
   0  -1   5       63.36       61.18      1.99 o 
   1  -1   5       25.31       26.37      1.28 o 
   2  -1   5        1.51        0.53      0.60 o 
   3  -1   5       24.39       20.90      1.21 o 
   4  -1   5        1.65        5.60      0.76 o 
   5  -1   5       27.76       25.07      1.57 o 
   6  -1   5       61.27       66.91      2.65 o 
   7  -1   5        0.03        0.61      0.94 o 
   8  -1   5       38.55       39.56      2.61 o 
   9  -1   5       36.47       40.91      2.45 o 
  10  -1   5        1.53       -0.15      1.16 o 
  -8   0   5      138.16      143.55      2.92 o 
  -7   0   5      161.58      160.87      3.51 o 
  -6   0   5      165.70      155.18      7.55 o 
  -5   0   5       93.31       92.80      2.34 o 
  -4   0   5       53.27       51.68      2.03 o 
  -3   0   5       14.48       13.49      0.84 o 
  -2   0   5       45.41       50.87      3.32 o 
  -1   0   5     3047.76     3100.79    132.57 o 
   0   0   5     2562.84     2533.15    122.08 o 
   1   0   5      312.91      289.98     10.13 o 
   2   0   5      106.21       96.64      1.89 o 
   3   0   5       30.87       22.68      0.87 o 
   4   0   5      585.61      630.52      7.66 o 
   5   0   5      506.20      550.34     12.20 o 
   6   0   5       18.82       20.91      1.02 o 
   7   0   5        0.75        0.59      0.59 o 
   8   0   5        1.69        1.61      0.80 o 
   9   0   5      328.22      330.58      6.35 o 
  10   0   5       78.05       84.18      2.29 o 
  11   0   5       16.91       18.34      1.16 o 
  -8   1   5       12.66       13.08      1.30 o 
  -7   1   5       17.69       18.61      1.90 o 
  -6   1   5       18.11       17.29      1.66 o 
  -5   1   5       61.93       51.19      2.48 o 
  -4   1   5       92.01       91.16      3.08 o 
  -3   1   5        2.73        2.58      0.58 o 
  -2   1   5       60.15       64.93      2.17 o 
  -1   1   5        0.39        0.79      0.48 o 
   0   1   5       40.77       39.75      1.50 o 
   1   1   5       40.14       41.09      1.46 o 
   2   1   5      229.68      229.00      5.06 o 
   3   1   5       69.92       68.02      2.25 o 
   4   1   5      476.42      520.61      9.30 o 
   5   1   5       80.88       83.27      2.56 o 
   6   1   5       80.85      100.16      3.05 o 
   7   1   5        5.40        5.88      1.01 o 
   8   1   5        4.54        2.26      1.15 o 
   9   1   5        6.30        7.63      1.18 o 
  10   1   5        1.48        1.85      0.92 o 
  11   1   5       28.03       26.89      1.65 o 
  -8   2   5        5.38        5.12      0.87 o 
  -7   2   5       35.02       31.56      2.23 o 
  -6   2   5      644.56      628.95     13.23 o 
  -5   2   5      718.98      691.62     14.00 o 
  -4   2   5        6.12        6.96      1.13 o 
  -3   2   5       10.88       13.73      1.23 o 
  -2   2   5        3.03        2.99      0.62 o 
  -1   2   5      456.04      499.29      9.04 o 
   0   2   5     2347.34     2496.73     29.71 o 
   1   2   5        2.00        1.86      0.51 o 
   2   2   5        1.71        1.72      0.50 o 
   3   2   5      112.50      110.39      2.94 o 
   4   2   5      241.62      216.53      5.39 o 
   5   2   5     1031.31     1087.09     16.31 o 
   6   2   5      236.35      246.36      6.77 o 
   7   2   5       58.58       55.59      2.40 o 
   8   2   5      428.53      425.59     10.34 o 
   9   2   5       36.24       32.90      2.21 o 
  10   2   5      456.36      421.24      9.83 o 
  11   2   5      113.85      117.62      3.47 o 
  -8   3   5        7.79        7.18      0.89 o 
  -7   3   5      212.76      229.11      6.66 o 
  -6   3   5        2.55       -0.20      1.18 o 
  -5   3   5      113.37      114.50      4.31 o 
  -4   3   5        4.30        4.09      0.96 o 
  -3   3   5        2.46        0.00      1.39 o 
  -2   3   5        0.25       -0.29      0.85 o 
  -1   3   5      156.08      155.79      4.74 o 
   0   3   5      127.56      122.98      3.30 o 
   1   3   5      229.66      224.28      5.26 o 
   2   3   5       21.81       20.92      1.18 o 
   3   3   5        5.46        6.07      0.75 o 
   4   3   5      156.30      156.07      4.58 o 
   5   3   5      206.32      207.37      5.76 o 
   6   3   5       13.15       13.33      1.18 o 
   7   3   5        0.01       -0.74      0.95 o 
   8   3   5        4.79        5.95      1.00 o 
   9   3   5        4.18        2.90      1.05 o 
  10   3   5       25.30       23.27      2.03 o 
  11   3   5      102.24       93.12      3.15 o 
  -7   4   5       18.48       20.93      1.53 o 
  -6   4   5      129.69      122.19      4.23 o 
  -5   4   5       92.72       84.70      3.70 o 
  -4   4   5        6.23        5.44      1.20 o 
  -3   4   5      186.32      177.59      5.10 o 
  -2   4   5        0.04        0.16      0.99 o 
  -1   4   5      111.98      122.67      3.70 o 
   0   4   5        7.06        8.90      0.92 o 
   1   4   5       66.53       69.75      2.17 o 
   2   4   5        2.98        4.00      0.70 o 
   3   4   5       39.38       39.04      1.59 o 
   4   4   5       48.74       54.56      1.99 o 
   5   4   5      349.73      381.65      8.45 o 
   6   4   5        1.12        0.67      0.98 o 
   7   4   5        2.79        2.00      0.79 o 
   8   4   5      248.08      243.80      6.46 o 
   9   4   5        0.01       -1.27      1.27 o 
  10   4   5      286.34      295.61      8.06 o 
  11   4   5        2.11        0.00      1.02 o 
  -7   5   5       47.84       54.66      2.20 o 
  -6   5   5        3.95        5.03      1.03 o 
  -5   5   5       35.19       38.90      2.44 o 
  -4   5   5        0.31       -0.21      1.13 o 
  -3   5   5        0.46        0.81      1.07 o 
  -2   5   5       11.43       15.41      1.43 o 
  -1   5   5       30.63       29.98      1.67 o 
   0   5   5        3.95        2.97      0.74 o 
   1   5   5      282.08      306.31      7.25 o 
   2   5   5      102.34      111.27      3.44 o 
   3   5   5       44.88       47.23      1.91 o 
   4   5   5        0.47        1.54      0.63 o 
   5   5   5       31.05       30.66      1.70 o 
   6   5   5        4.41        6.87      0.96 o 
   7   5   5        9.27        8.18      1.09 o 
   8   5   5        1.60        1.82      0.78 o 
   9   5   5      119.71      120.64      4.35 o 
  10   5   5        3.70        3.31      1.21 o 
  11   5   5        3.43        4.35      0.88 o 
  -6   6   5       29.25       32.09      1.92 o 
  -5   6   5        6.30        6.07      1.32 o 
  -4   6   5       42.66       36.86      2.47 o 
  -3   6   5       13.37       17.60      1.80 o 
  -2   6   5       16.46       14.80      1.42 o 
  -1   6   5        1.09        0.75      1.10 o 
   0   6   5       15.79       15.45      1.35 o 
   1   6   5        0.91        0.16      1.08 o 
   2   6   5       24.36       25.37      1.56 o 
   3   6   5      140.50      149.67      4.36 o 
   4   6   5      120.20      129.65      4.09 o 
   5   6   5      412.49      481.93     10.61 o 
   6   6   5      166.99      178.06      5.21 o 
   7   6   5      295.77      324.53      8.97 o 
   8   6   5        8.25        7.85      1.43 o 
   9   6   5        7.82        6.09      1.38 o 
  10   6   5       88.70       93.75      3.42 o 
  11   6   5        5.35        4.90      0.75 o 
  -5   7   5        3.23        4.63      0.93 o 
  -4   7   5        6.42        6.10      1.25 o 
  -3   7   5        6.49        5.89      1.27 o 
  -2   7   5        0.22       -1.06      1.48 o 
  -1   7   5       62.73       56.32      2.65 o 
   0   7   5        0.40        0.40      1.32 o 
   1   7   5       13.21       18.16      1.47 o 
   2   7   5       43.36       42.19      2.17 o 
   3   7   5       10.48        9.65      1.18 o 
   4   7   5       14.87       18.26      1.47 o 
   5   7   5        0.28        0.00      0.98 o 
   6   7   5        6.37        6.98      1.09 o 
   7   7   5       13.23       11.02      1.55 o 
   8   7   5        5.61        3.81      1.23 o 
   9   7   5      131.33      121.97      4.10 o 
  10   7   5        3.79        4.50      0.95 o 
  -4   8   5        0.95        1.81      0.91 o 
  -3   8   5        1.58        2.88      1.02 o 
  -2   8   5       21.59       21.16      1.80 o 
  -1   8   5      162.62      148.54      5.04 o 
   0   8   5       53.57       58.24      3.05 o 
   1   8   5       58.93       60.47      2.72 o 
   2   8   5        3.72        2.81      1.06 o 
   3   8   5       53.72       58.00      2.64 o 
   4   8   5        0.33        0.84      1.32 o 
   5   8   5       70.66       72.83      3.43 o 
   6   8   5       18.42       19.07      1.79 o 
   7   8   5       47.92       48.75      2.89 o 
   8   8   5       10.15       10.77      1.47 o 
   9   8   5       98.97      108.80      3.68 o 
  10   8   5      280.62      326.27      6.93 o 
  -3   9   5        0.03        0.13      0.74 o 
  -2   9   5       10.08       11.04      1.49 o 
  -1   9   5        8.93        6.84      1.42 o 
   0   9   5       31.92       31.25      2.18 o 
   1   9   5        0.53        1.67      0.97 o 
   2   9   5        2.95        3.66      1.26 o 
   3   9   5       11.63       10.29      1.63 o 
   4   9   5       28.96       32.01      2.30 o 
   5   9   5       22.54       19.88      2.01 o 
   6   9   5       57.33       64.40      3.15 o 
   7   9   5       11.60        6.79      1.27 o 
   8   9   5       12.84       11.84      1.29 o 
   9   9   5        2.40        1.46      0.80 o 
  -2  10   5       13.12        6.09      1.67 o 
  -1  10   5       43.74       35.50      2.38 o 
   0  10   5       50.76       54.69      2.80 o 
   1  10   5        8.01        9.20      1.31 o 
   2  10   5        0.74       -0.93      1.22 o 
   3  10   5       11.10       12.10      1.49 o 
   4  10   5        0.02       -0.19      1.00 o 
   5  10   5       49.13       50.98      3.09 o 
   6  10   5        9.85       12.68      1.41 o 
   7  10   5        0.02        0.71      0.97 o 
   8  10   5       20.01       23.78      1.53 o 
   0  11   5        0.09       -0.90      0.90 o 
   1  11   5        1.58        0.66      0.84 o 
   2  11   5       17.19       20.01      1.74 o 
   3  11   5       11.43       12.38      1.40 o 
   4  11   5        9.35        9.06      1.34 o 
   5  11   5        1.29        0.00      1.17 o 
   6  11   5        0.43        1.70      0.70 o 
  -3  -8   6        0.39       -0.34      0.86 o 
  -2  -8   6        0.06        0.39      0.68 o 
  -1  -8   6       18.70       23.95      1.84 o 
   0  -8   6       29.68       31.97      2.08 o 
   1  -8   6       18.62       16.93      1.45 o 
   2  -8   6        0.41        2.37      0.79 o 
   3  -8   6        3.17        4.91      0.98 o 
  -5  -7   6       26.52       33.71      2.05 o 
  -4  -7   6        0.01        0.00      0.91 o 
  -3  -7   6        0.29       -0.16      1.05 o 
  -2  -7   6        0.65        0.96      0.67 o 
  -1  -7   6        2.22        2.50      0.98 o 
   0  -7   6       35.03       39.14      2.37 o 
   1  -7   6       48.74       59.77      2.99 o 
   2  -7   6       12.97       12.90      1.51 o 
   3  -7   6       10.30       10.19      1.42 o 
   4  -7   6        0.28       -0.15      0.96 o 
   5  -7   6        1.35        0.48      1.00 o 
  -6  -6   6        8.98        8.31      1.00 o 
  -5  -6   6       52.76       64.06      2.86 o 
  -4  -6   6      201.11      223.85      7.01 o 
  -3  -6   6       16.52       14.69      1.70 o 
  -2  -6   6       31.76       42.58      2.66 o 
  -1  -6   6       20.69       24.06      1.97 o 
   0  -6   6        0.91       -1.42      1.42 o 
   1  -6   6      149.56      140.53      4.77 o 
   2  -6   6       36.46       30.25      2.34 o 
   3  -6   6       32.84       36.43      2.44 o 
   4  -6   6       24.44       25.90      2.04 o 
   5  -6   6       47.16       61.81      2.81 o 
   6  -6   6       11.01       17.48      1.51 o 
   7  -6   6       10.75       13.34      1.20 o 
  -7  -5   6        2.46        2.07      0.66 o 
  -6  -5   6        0.40        0.15      0.88 o 
  -5  -5   6        2.58        6.15      0.96 o 
  -4  -5   6        1.30       -0.40      1.18 o 
  -3  -5   6       52.62       55.47      3.09 o 
  -2  -5   6       28.14       31.53      2.30 o 
  -1  -5   6        3.09        2.41      1.02 o 
   0  -5   6        0.12        0.83      0.64 o 
   1  -5   6       37.99       36.44      2.14 o 
   2  -5   6        6.64        5.25      1.29 o 
   3  -5   6       37.13       38.18      2.43 o 
   4  -5   6        4.19        4.36      1.25 o 
   5  -5   6        0.01        0.81      0.95 o 
   6  -5   6        0.00       -0.36      1.06 o 
   7  -5   6        1.98        2.93      0.99 o 
   8  -5   6       11.51       14.58      1.21 o 
  -7  -4   6       22.63       26.00      1.63 o 
  -6  -4   6      250.35      263.42      7.53 o 
  -5  -4   6        9.30        8.12      1.50 o 
  -4  -4   6      797.55      841.00     16.10 o 
  -3  -4   6      179.25      180.32      5.56 o 
  -2  -4   6        8.10        7.02      1.21 o 
  -1  -4   6       20.14       24.12      1.70 o 
   0  -4   6        3.23        0.96      1.22 o 
   1  -4   6        3.59        4.09      0.99 o 
   2  -4   6       29.28       35.93      2.07 o 
   3  -4   6        3.35        2.91      0.77 o 
   4  -4   6        1.12        0.21      1.27 o 
   5  -4   6        5.22        6.08      1.39 o 
   6  -4   6       62.89       59.33      3.18 o 
   7  -4   6        8.94        9.95      1.33 o 
   8  -4   6       15.69       20.76      1.66 o 
  -7  -3   6        0.33       -0.15      1.11 o 
  -6  -3   6       25.53       23.32      1.88 o 
  -5  -3   6        5.91        8.63      1.25 o 
  -4  -3   6       23.87       24.83      1.83 o 
  -3  -3   6      207.07      202.28      5.77 o 
  -2  -3   6       49.24       51.78      2.34 o 
  -1  -3   6       47.97       48.86      2.22 o 
   0  -3   6       25.95       27.07      1.65 o 
   1  -3   6        4.67        3.09      0.74 o 
   2  -3   6        1.35        2.30      0.64 o 
   3  -3   6        4.98        7.09      1.17 o 
   4  -3   6        0.02       -1.37      1.37 o 
   5  -3   6        3.51        5.63      1.07 o 
   6  -3   6       25.27       27.57      2.20 o 
   7  -3   6        7.42        7.67      1.36 o 
   8  -3   6       10.99       11.66      1.53 o 
   9  -3   6        8.63        9.94      1.17 o 
  -8  -2   6        2.08        2.27      0.71 o 
  -7  -2   6        9.20        8.60      1.33 o 
  -6  -2   6      187.47      191.50      5.45 o 
  -5  -2   6       31.37       26.55      2.19 o 
  -4  -2   6      422.08      396.59     10.03 o 
  -3  -2   6       11.62       11.68      1.19 o 
  -2  -2   6      108.54      105.50      3.32 o 
  -1  -2   6      211.50      205.42      6.12 o 
   0  -2   6       37.07       43.13      1.97 o 
   1  -2   6      142.02      143.70      4.06 o 
   2  -2   6      188.72      155.88      4.30 o 
   3  -2   6        2.34        1.81      0.74 o 
   4  -2   6        1.48        2.32      0.68 o 
   5  -2   6        8.90       10.99      1.26 o 
   6  -2   6        3.63        1.64      0.93 o 
   7  -2   6        7.95        6.22      1.40 o 
   8  -2   6       48.63       47.42      2.68 o 
   9  -2   6       74.55       72.74      3.14 o 
  10  -2   6        6.87        6.25      0.94 o 
  -8  -1   6        0.08        0.31      0.70 o 
  -7  -1   6        0.05        0.77      0.55 o 
  -6  -1   6        0.05       -0.20      1.29 o 
  -5  -1   6      305.83      283.50      8.46 o 
  -4  -1   6       55.93       50.04      2.36 o 
  -3  -1   6       68.57       52.52      2.39 o 
  -2  -1   6        1.72        0.97      1.05 o 
  -1  -1   6        7.43        6.49      0.83 o 
   0  -1   6       16.07       22.93      1.37 o 
   1  -1   6       35.08       34.09      1.61 o 
   2  -1   6        0.50        1.03      0.52 o 
   3  -1   6        3.83        3.52      0.76 o 
   4  -1   6        3.01        2.91      0.73 o 
   5  -1   6       11.12       11.31      1.20 o 
   6  -1   6       89.43       84.12      3.02 o 
   7  -1   6      130.83      131.96      4.02 o 
   8  -1   6       35.15       37.04      2.40 o 
   9  -1   6        0.26       -0.55      1.16 o 
  10  -1   6        0.87        0.99      0.66 o 
  -8   0   6        8.81        8.99      0.69 o 
  -7   0   6      155.83      161.86      5.30 o 
  -6   0   6       11.65       12.54      1.13 o 
  -5   0   6       52.14       49.47      2.09 o 
  -4   0   6      159.62      161.29      4.55 o 
  -3   0   6       13.84       13.37      2.10 o 
  -2   0   6       83.20       97.72      6.90 o 
  -1   0   6       39.58       27.81      1.64 o 
   0   0   6        9.27        7.37      1.51 o 
   1   0   6      391.34      422.25     12.36 o 
   2   0   6        1.71        1.35      0.43 o 
   3   0   6      155.45      136.77      2.60 o 
   4   0   6       99.10       97.59      2.29 o 
   5   0   6       38.14       30.57      1.21 o 
   6   0   6        0.73        0.67      0.64 o 
   7   0   6       60.76       53.41      1.80 o 
   8   0   6       29.00       24.73      1.88 o 
   9   0   6      176.70      177.62      3.72 o 
  10   0   6       91.65       96.70      4.82 o 
  -8   1   6        3.52        3.28      0.73 o 
  -7   1   6        6.93        7.50      1.18 o 
  -6   1   6        5.53        5.40      1.16 o 
  -5   1   6      242.94      240.45      6.40 o 
  -4   1   6      126.46      119.13      3.75 o 
  -3   1   6      441.01      443.68      9.95 o 
  -2   1   6       13.17       13.32      1.14 o 
  -1   1   6        1.05        1.25      0.58 o 
   0   1   6        0.57       -0.12      0.75 o 
   1   1   6       14.91       13.36      1.06 o 
   2   1   6      123.92      123.92      3.29 o 
   3   1   6      406.53      403.62      8.00 o 
   4   1   6       63.16       54.31      2.05 o 
   5   1   6       12.36       11.78      1.10 o 
   6   1   6        2.61        2.22      0.82 o 
   7   1   6       27.03       27.52      1.82 o 
   8   1   6       11.60       11.75      1.37 o 
   9   1   6        4.44        3.90      1.09 o 
  10   1   6        0.75        0.34      0.86 o 
  11   1   6       17.51       16.34      1.27 o 
  -7   2   6       16.79       19.06      1.57 o 
  -6   2   6        9.85        7.71      1.26 o 
  -5   2   6      118.89      129.31      4.48 o 
  -4   2   6     1542.76     1438.93     22.60 o 
  -3   2   6      117.97      111.49      3.43 o 
  -2   2   6       92.08       82.00      2.74 o 
  -1   2   6       66.12       70.61      2.38 o 
   0   2   6        4.01        1.14      0.64 o 
   1   2   6     2661.51     2835.26     33.83 o 
   2   2   6      953.71      926.41     13.78 o 
   3   2   6       48.54       53.96      1.90 o 
   4   2   6        1.57        1.01      0.59 o 
   5   2   6      115.65      109.54      3.49 o 
   6   2   6       46.45       50.66      2.21 o 
   7   2   6       21.14       25.15      1.75 o 
   8   2   6       64.36       62.46      2.72 o 
   9   2   6       31.06       23.37      1.92 o 
  10   2   6        1.75        1.64      0.97 o 
  11   2   6      100.64       94.85      3.10 o 
  -7   3   6       40.67       39.94      2.16 o 
  -6   3   6        0.01        0.73      0.86 o 
  -5   3   6       21.70       23.34      2.02 o 
  -4   3   6      143.99      134.79      4.07 o 
  -3   3   6        2.36        2.55      0.67 o 
  -2   3   6       13.02       11.75      1.21 o 
  -1   3   6        1.56       -0.15      0.86 o 
   0   3   6       33.19       35.98      1.66 o 
   1   3   6      393.42      417.28      8.26 o 
   2   3   6        5.22        4.05      0.76 o 
   3   3   6       91.09       90.13      2.90 o 
   4   3   6      163.61      163.97      4.97 o 
   5   3   6       26.91       32.25      1.71 o 
   6   3   6      102.77      104.91      3.23 o 
   7   3   6        0.56        0.67      0.75 o 
   8   3   6        3.35        2.80      0.82 o 
   9   3   6        1.26        0.82      1.09 o 
  10   3   6        5.95        6.20      1.04 o 
  11   3   6       78.77       69.96      2.67 o 
  -7   4   6        1.28        1.36      0.66 o 
  -6   4   6       26.40       24.60      1.77 o 
  -5   4   6        5.23        5.48      1.13 o 
  -4   4   6     2043.43     2009.91     29.25 o 
  -3   4   6     1107.38     1069.66     18.32 o 
  -2   4   6       43.34       44.49      2.15 o 
  -1   4   6        5.81        6.69      0.90 o 
   0   4   6        2.32        4.99      0.88 o 
   1   4   6      206.19      250.23      6.40 o 
   2   4   6      183.10      195.65      5.52 o 
   3   4   6      128.49      139.93      3.87 o 
   4   4   6       29.00       22.18      1.46 o 
   5   4   6      106.43      108.61      3.59 o 
   6   4   6       62.62       60.13      2.49 o 
   7   4   6      248.10      260.59      7.77 o 
   8   4   6      187.88      184.73      5.54 o 
   9   4   6       23.77       24.22      1.98 o 
  10   4   6       84.69       80.08      3.37 o 
  11   4   6        0.94        0.25      0.88 o 
  -6   5   6        4.22        3.51      0.94 o 
  -5   5   6       40.17       37.80      2.37 o 
  -4   5   6       38.48       32.96      2.46 o 
  -3   5   6       14.32       10.25      1.27 o 
  -2   5   6        8.18        8.38      1.14 o 
  -1   5   6        1.36        0.36      1.11 o 
   0   5   6       30.26       28.80      1.61 o 
   1   5   6      427.22      419.08      9.15 o 
   2   5   6       65.19       60.79      2.33 o 
   3   5   6       19.01       20.49      1.41 o 
   4   5   6       15.69       14.42      1.24 o 
   5   5   6        0.45       -0.17      0.92 o 
   6   5   6        9.25        7.67      1.07 o 
   7   5   6        4.11        2.33      0.86 o 
   8   5   6       80.57       78.50      3.54 o 
   9   5   6        8.39        9.03      1.45 o 
  10   5   6       29.20       25.72      1.94 o 
  11   5   6        2.39        3.18      0.73 o 
  -6   6   6        0.11       -0.41      0.84 o 
  -5   6   6        1.10        2.84      0.91 o 
  -4   6   6      119.43      117.71      4.29 o 
  -3   6   6      157.29      157.02      5.14 o 
  -2   6   6        1.88        1.99      0.82 o 
  -1   6   6      160.04      146.76      4.71 o 
   0   6   6      125.39      139.08      4.47 o 
   1   6   6      146.85      161.55      4.72 o 
   2   6   6       56.14       62.86      2.52 o 
   3   6   6        3.32        4.39      0.80 o 
   4   6   6        1.96        0.71      1.12 o 
   5   6   6      160.78      152.85      4.69 o 
   6   6   6      114.08      116.50      3.75 o 
   7   6   6      124.07      127.67      4.04 o 
   8   6   6        0.94        1.82      0.92 o 
   9   6   6        0.36        0.97      1.14 o 
  10   6   6       26.02       29.66      1.87 o 
  11   6   6        0.21       -0.40      0.75 o 
  -5   7   6        0.24        0.12      0.51 o 
  -4   7   6       13.71       16.09      1.54 o 
  -3   7   6       94.13       93.04      3.86 o 
  -2   7   6       36.96       39.11      2.66 o 
  -1   7   6        6.67        9.44      1.43 o 
   0   7   6       29.75       29.18      1.91 o 
   1   7   6       35.75       37.76      2.10 o 
   2   7   6        0.61        0.88      0.61 o 
   3   7   6       31.15       37.30      2.08 o 
   4   7   6        0.10       -0.40      1.25 o 
   5   7   6        0.24       -1.34      1.34 o 
   6   7   6        3.25        5.78      1.13 o 
   7   7   6        0.26       -0.21      1.25 o 
   8   7   6        0.16        0.14      0.89 o 
   9   7   6        1.57        1.66      0.89 o 
  10   7   6        5.15        5.24      0.90 o 
  -4   8   6       13.08       16.28      1.35 o 
  -3   8   6       12.96       14.75      1.39 o 
  -2   8   6       15.92       13.32      1.61 o 
  -1   8   6        0.00       -0.41      1.21 o 
   0   8   6       64.83       65.87      3.31 o 
   1   8   6       12.29        9.91      1.46 o 
   2   8   6      153.96      156.91      5.09 o 
   3   8   6        8.92        9.68      1.28 o 
   4   8   6        0.02       -0.63      0.97 o 
   5   8   6       33.79       34.72      2.47 o 
   6   8   6       40.00       42.55      2.65 o 
   7   8   6       48.35       38.95      2.54 o 
   8   8   6       21.55       15.51      1.66 o 
   9   8   6       18.19       17.33      1.53 o 
  10   8   6        2.18        0.42      0.99 o 
  -3   9   6       19.84       22.20      1.51 o 
  -2   9   6       33.99       38.22      2.20 o 
  -1   9   6        2.08        2.15      0.77 o 
   0   9   6        3.01        1.43      1.27 o 
   1   9   6        4.78        3.68      1.18 o 
   2   9   6        1.88        2.36      1.17 o 
   3   9   6        0.46        0.42      1.19 o 
   4   9   6        0.00        0.00      1.02 o 
   5   9   6       15.40       16.25      1.71 o 
   6   9   6       20.11       20.03      1.90 o 
   7   9   6       11.70       14.77      1.58 o 
   8   9   6       13.47       11.17      1.38 o 
   9   9   6       10.42        6.11      1.02 o 
  -2  10   6       24.08       -0.94      2.25 o 
  -1  10   6        0.45        0.26      1.15 o 
   0  10   6       11.78       12.61      1.56 o 
   1  10   6       80.07       83.85      3.33 o 
   2  10   6      105.17      113.07      3.99 o 
   3  10   6       19.98       20.80      1.82 o 
   4  10   6        0.30        1.45      0.73 o 
   5  10   6        4.16        2.92      1.07 o 
   6  10   6       12.09       13.56      1.57 o 
   7  10   6       22.59       20.99      1.64 o 
   8  10   6        0.33       -0.11      0.65 o 
   1  11   6       17.55       20.82      1.60 o 
   2  11   6        2.75        1.18      0.81 o 
   3  11   6        5.86        6.21      1.10 o 
   4  11   6        0.23        0.00      0.61 o 
   5  11   6        3.38       -0.62      1.26 o 
   6  11   6       20.71       14.21      1.74 o 
  -1  -8   7       10.14        9.47      1.17 o 
   0  -8   7      107.95       98.92      3.96 o 
   1  -8   7        5.36        4.89      1.06 o 
   2  -8   7        0.08       -0.67      0.80 o 
  -4  -7   7        3.03        1.72      0.93 o 
  -3  -7   7        4.49        6.39      0.99 o 
  -2  -7   7        1.99        2.41      0.79 o 
  -1  -7   7       33.23       37.47      2.20 o 
   0  -7   7        9.16       12.57      1.49 o 
   1  -7   7       29.67       36.82      2.19 o 
   2  -7   7       14.38       15.19      1.45 o 
   3  -7   7        0.66        0.14      0.93 o 
   4  -7   7        0.23       -0.36      0.95 o 
  -5  -6   7       92.23      101.01      3.32 o 
  -4  -6   7       76.92       97.55      3.51 o 
  -3  -6   7       46.44       51.84      2.78 o 
  -2  -6   7        1.16        1.35      1.04 o 
  -1  -6   7        4.22        5.31      1.14 o 
   0  -6   7        8.05        6.09      1.36 o 
   1  -6   7       51.84       57.05      2.96 o 
   2  -6   7       44.71       49.51      2.83 o 
   3  -6   7       57.02       54.35      2.81 o 
   4  -6   7       38.54       38.53      2.33 o 
   5  -6   7        1.76        0.44      1.05 o 
   6  -6   7        0.29        1.65      0.73 o 
  -6  -5   7        0.13        1.06      0.58 o 
  -5  -5   7        0.05        0.15      0.88 o 
  -4  -5   7        3.48        2.82      0.91 o 
  -3  -5   7       42.47       44.59      2.74 o 
  -2  -5   7        5.74        4.41      1.37 o 
  -1  -5   7       17.71       19.14      1.79 o 
   0  -5   7        1.88        2.12      1.01 o 
   1  -5   7        9.74       13.44      1.70 o 
   2  -5   7       10.31        7.91      1.56 o 
   3  -5   7       40.34       42.64      2.62 o 
   4  -5   7        0.95        1.08      0.90 o 
   5  -5   7        0.24       -0.75      1.16 o 
   6  -5   7        0.00       -0.65      0.92 o 
   7  -5   7        0.13       -0.50      0.88 o 
  -6  -4   7        6.01        6.18      1.04 o 
  -5  -4   7        4.45        5.04      1.03 o 
  -4  -4   7       37.38       42.10      2.62 o 
  -3  -4   7      196.45      215.84      6.09 o 
  -2  -4   7      659.43      670.17     13.96 o 
  -1  -4   7       83.80       89.78      3.33 o 
   0  -4   7       63.63       66.04      2.82 o 
   1  -4   7        3.97        5.88      1.09 o 
   2  -4   7        0.27       -1.45      1.59 o 
   3  -4   7      130.17      113.79      3.76 o 
   4  -4   7       84.98       77.72      3.62 o 
   5  -4   7       62.96       64.19      3.26 o 
   6  -4   7       48.87       52.29      2.87 o 
   7  -4   7       37.77       45.80      2.40 o 
   8  -4   7       28.23       33.43      2.01 o 
  -7  -3   7        1.03        0.13      0.75 o 
  -6  -3   7        0.82        2.45      0.93 o 
  -5  -3   7        2.73        2.66      1.14 o 
  -4  -3   7        8.82        7.09      1.38 o 
  -3  -3   7      139.05      149.62      4.94 o 
  -2  -3   7       14.93       13.56      1.48 o 
  -1  -3   7      531.99      547.79     12.00 o 
   0  -3   7       19.04       18.60      1.60 o 
   1  -3   7        6.26        6.08      0.98 o 
   2  -3   7        0.06        0.77      0.54 o 
   3  -3   7        7.23        6.22      1.01 o 
   4  -3   7        0.91        0.61      0.94 o 
   5  -3   7        4.12        2.32      1.03 o 
   6  -3   7        3.93        5.05      1.24 o 
   7  -3   7        2.31        5.09      0.82 o 
   8  -3   7        2.06        1.63      0.82 o 
   9  -3   7       10.01       16.73      1.30 o 
  -7  -2   7       73.11       72.13      2.71 o 
  -6  -2   7       24.30       24.38      1.84 o 
  -5  -2   7       12.64       12.01      1.64 o 
  -4  -2   7      207.33      216.00      6.03 o 
  -3  -2   7        7.69        7.50      1.25 o 
  -2  -2   7      338.36      324.75      8.76 o 
  -1  -2   7      187.74      176.53      5.05 o 
   0  -2   7        0.03       -0.18      0.72 o 
   1  -2   7        2.95        3.85      0.82 o 
   2  -2   7        8.14        8.19      1.01 o 
   3  -2   7        2.48        5.37      0.79 o 
   4  -2   7       76.32       78.22      3.00 o 
   5  -2   7        0.26        0.40      0.90 o 
   6  -2   7        0.97        0.84      1.23 o 
   7  -2   7       25.59       25.28      2.18 o 
   8  -2   7        3.32        3.66      0.97 o 
   9  -2   7       65.07       74.16      3.01 o 
  -7  -1   7       11.75        8.52      1.16 o 
  -6  -1   7        7.48        6.22      1.03 o 
  -5  -1   7       14.85       18.06      1.84 o 
  -4  -1   7       16.70       14.70      1.71 o 
  -3  -1   7       38.91       39.45      2.19 o 
  -2  -1   7        1.86        3.29      0.79 o 
  -1  -1   7      203.38      180.99      4.95 o 
   0  -1   7       12.90       11.65      1.21 o 
   1  -1   7        0.27        0.00      0.85 o 
   2  -1   7        2.23        2.01      0.77 o 
   3  -1   7        1.21        0.16      1.06 o 
   4  -1   7        2.15        3.20      0.80 o 
   5  -1   7       51.52       50.70      2.29 o 
   6  -1   7       53.67       54.19      2.54 o 
   7  -1   7        3.00        5.23      1.26 o 
   8  -1   7       41.37       42.64      2.60 o 
   9  -1   7        0.28        1.16      0.67 o 
  10  -1   7        4.13        2.19      0.81 o 
  -7   0   7       25.04       30.94      1.41 o 
  -6   0   7       13.97       15.18      1.11 o 
  -5   0   7        0.79        1.37      1.17 o 
  -4   0   7      204.41      193.80      8.24 o 
  -3   0   7       36.53       35.54      1.48 o 
  -2   0   7       29.09       24.52      1.69 o 
  -1   0   7      139.31      132.46      3.94 o 
   0   0   7        0.06       -0.41      0.53 o 
   1   0   7      277.94      278.38      6.52 o 
   2   0   7       29.98       31.09      1.16 o 
   3   0   7      212.72      228.39     13.40 o 
   4   0   7        5.97        3.03      0.62 o 
   5   0   7       46.17       37.61      4.85 o 
   6   0   7        0.51       -0.09      1.07 o 
   7   0   7        0.42        1.04      0.60 o 
   8   0   7        0.09       -0.44      0.69 o 
   9   0   7        0.96        2.46      1.07 o 
  10   0   7      105.70      120.24      4.47 o 
  -7   1   7        0.25        1.17      0.55 o 
  -6   1   7       10.85        9.99      1.37 o 
  -5   1   7       12.06       10.55      1.51 o 
  -4   1   7        1.26        0.85      1.02 o 
  -3   1   7      348.53      339.14      9.10 o 
  -2   1   7        3.94        3.62      0.93 o 
  -1   1   7       16.48       17.18      1.26 o 
   0   1   7        1.45        2.50      0.56 o 
   1   1   7        2.08        0.97      0.72 o 
   2   1   7       58.78       64.22      2.26 o 
   3   1   7      304.20      315.49      7.44 o 
   4   1   7       27.09       19.71      1.35 o 
   5   1   7       47.80       53.73      2.23 o 
   6   1   7        8.16        7.62      1.17 o 
   7   1   7       11.14       12.48      1.30 o 
   8   1   7       13.99       16.26      1.82 o 
   9   1   7       12.94       13.28      1.56 o 
  10   1   7        9.39       11.60      1.41 o 
  11   1   7        0.73       -0.61      0.83 o 
  -7   2   7       54.16       69.94      2.63 o 
  -6   2   7        7.23        8.34      1.20 o 
  -5   2   7      179.50      188.72      5.59 o 
  -4   2   7       40.83       46.10      2.77 o 
  -3   2   7       58.76       53.79      2.49 o 
  -2   2   7      103.97      112.95      3.53 o 
  -1   2   7        2.96        3.37      0.69 o 
   0   2   7       10.63       17.70      1.28 o 
   1   2   7       49.75       38.05      1.82 o 
   2   2   7       23.69       24.16      1.40 o 
   3   2   7      250.44      266.94      6.74 o 
   4   2   7       36.03       42.26      1.97 o 
   5   2   7        0.71       -0.89      0.89 o 
   6   2   7        4.94        7.18      1.11 o 
   7   2   7       29.66       29.78      2.01 o 
   8   2   7       10.40        9.26      1.56 o 
   9   2   7        5.11        3.02      1.24 o 
  10   2   7       23.47       26.85      1.97 o 
  11   2   7       71.23       79.05      2.85 o 
  -7   3   7        3.89        4.41      0.84 o 
  -6   3   7       10.98       12.83      1.45 o 
  -5   3   7        4.98        6.21      1.20 o 
  -4   3   7        0.20       -0.64      1.11 o 
  -3   3   7       56.86       55.40      2.56 o 
  -2   3   7       32.94       34.16      2.00 o 
  -1   3   7       73.29       76.11      2.77 o 
   0   3   7        5.94        5.86      0.89 o 
   1   3   7        9.55        6.90      0.98 o 
   2   3   7       17.63       17.79      1.28 o 
   3   3   7       91.00       94.01      3.22 o 
   4   3   7       14.37       14.54      1.17 o 
   5   3   7      101.45       89.14      2.95 o 
   6   3   7        0.15        3.60      0.80 o 
   7   3   7        0.18        0.61      1.17 o 
   8   3   7        5.79        6.27      1.37 o 
   9   3   7        0.35        1.52      0.82 o 
  10   3   7        3.01        3.63      1.12 o 
  11   3   7        1.76        1.78      0.71 o 
  -6   4   7        0.02       -0.14      0.74 o 
  -5   4   7        0.03       -1.00      1.00 o 
  -4   4   7      124.05      127.44      4.60 o 
  -3   4   7      107.61       95.09      3.50 o 
  -2   4   7     2650.03     2652.01     35.75 o 
  -1   4   7       86.76       88.18      3.09 o 
   0   4   7      135.59      133.81      4.18 o 
   1   4   7       13.01       13.34      1.12 o 
   2   4   7       44.45       51.65      2.17 o 
   3   4   7      580.92      594.58     11.42 o 
   4   4   7       17.52       18.60      1.37 o 
   5   4   7        1.73        0.87      1.02 o 
   6   4   7        0.12        0.47      0.65 o 
   7   4   7      113.66      112.79      3.67 o 
   8   4   7        2.78        0.64      1.78 o 
   9   4   7       16.84       19.35      1.87 o 
  10   4   7       23.62       22.87      1.83 o 
  11   4   7        0.54        2.57      0.69 o 
  -6   5   7       15.83       15.35      1.34 o 
  -5   5   7       14.12       18.24      1.67 o 
  -4   5   7       17.82       19.25      1.91 o 
  -3   5   7       10.11       10.11      1.52 o 
  -2   5   7      130.35      134.79      4.20 o 
  -1   5   7      228.31      224.56      6.05 o 
   0   5   7       17.03       18.59      1.48 o 
   1   5   7        3.51        2.36      0.82 o 
   2   5   7       30.38       30.58      1.79 o 
   3   5   7      114.66      115.73      3.88 o 
   4   5   7       10.02        9.23      1.11 o 
   5   5   7        5.78        6.93      0.98 o 
   6   5   7       12.66       11.30      1.27 o 
   7   5   7        3.71        3.89      0.90 o 
   8   5   7        2.53        2.71      1.06 o 
   9   5   7       28.15       25.50      2.19 o 
  10   5   7        7.99        7.46      1.20 o 
  11   5   7        1.18       -0.94      0.94 o 
  -5   6   7        0.10       -0.13      0.83 o 
  -4   6   7       37.05       35.62      2.18 o 
  -3   6   7        4.28        4.77      0.99 o 
  -2   6   7     1261.01     1286.88     21.30 o 
  -1   6   7      733.29      731.86     14.64 o 
   0   6   7       10.75       12.26      1.35 o 
   1   6   7       37.39       39.00      2.21 o 
   2   6   7        3.56        5.74      1.06 o 
   3   6   7       90.99       97.42      3.27 o 
   4   6   7        3.09        1.81      0.82 o 
   5   6   7       74.70       87.77      3.22 o 
   6   6   7        1.09        0.42      0.78 o 
   7   6   7       30.06       33.81      2.30 o 
   8   6   7       11.06       12.23      1.52 o 
   9   6   7       95.19      100.38      3.80 o 
  10   6   7       43.03       46.58      2.46 o 
  11   6   7        0.12        1.30      0.40 o 
  -4   7   7        1.07        1.51      0.64 o 
  -3   7   7      137.82      145.68      4.64 o 
  -2   7   7       55.97       61.81      3.24 o 
  -1   7   7       11.08       13.95      1.73 o 
   0   7   7       23.94       25.82      1.89 o 
   1   7   7        3.14        5.45      1.17 o 
   2   7   7       16.45       18.84      1.62 o 
   3   7   7       57.01       61.57      2.69 o 
   4   7   7        5.01        4.34      1.04 o 
   5   7   7        0.45       -0.84      1.07 o 
   6   7   7       13.51       14.11      1.66 o 
   7   7   7        1.44        2.41      1.03 o 
   8   7   7       69.39       70.34      3.27 o 
   9   7   7       40.14       38.47      2.42 o 
  10   7   7       60.99       61.60      2.49 o 
  -4   8   7        5.68        6.21      0.84 o 
  -3   8   7       12.99       15.36      1.46 o 
  -2   8   7       67.18       70.17      3.13 o 
  -1   8   7       59.14       64.71      3.09 o 
   0   8   7       36.70       42.78      2.69 o 
   1   8   7      203.98      220.91      6.17 o 
   2   8   7      178.94      202.64      5.88 o 
   3   8   7       76.69       77.40      3.61 o 
   4   8   7       22.26       22.69      2.10 o 
   5   8   7        0.45        1.07      1.27 o 
   6   8   7        0.11        2.11      0.73 o 
   7   8   7       16.39       21.20      1.99 o 
   8   8   7        4.18        5.44      1.13 o 
   9   8   7        3.46        3.07      1.01 o 
  10   8   7        0.00        0.82      0.56 o 
  -2   9   7       51.52       60.60      2.55 o 
  -1   9   7      106.53      110.88      3.87 o 
   0   9   7       44.21       57.24      2.93 o 
   1   9   7        7.19        8.94      1.45 o 
   2   9   7       27.19       24.16      2.06 o 
   3   9   7        0.10       -1.32      1.32 o 
   4   9   7       12.16        6.70      1.47 o 
   5   9   7        8.02        8.31      1.44 o 
   6   9   7       18.86       25.59      1.98 o 
   7   9   7        9.23        8.07      1.23 o 
   8   9   7        2.41        1.89      0.85 o 
   9   9   7        2.10        1.87      0.76 o 
  -1  10   7       16.90       16.61      1.49 o 
   0  10   7        9.76       11.56      1.30 o 
   1  10   7        3.20        3.14      0.89 o 
   2  10   7       51.58       55.16      2.78 o 
   3  10   7       19.12       19.66      1.68 o 
   4  10   7       58.85       57.64      2.89 o 
   5  10   7        0.86        0.34      1.19 o 
   6  10   7        0.67        0.46      0.97 o 
   7  10   7        0.66       -1.08      1.13 o 
   8  10   7        0.08        0.07      0.55 o 
   1  11   7        0.59        0.68      0.87 o 
   2  11   7        2.04        4.24      0.88 o 
   3  11   7        8.90       10.96      1.17 o 
   4  11   7        2.75        4.42      0.92 o 
   5  11   7        1.21        0.58      0.75 o 
   6  11   7        0.86        1.91      0.59 o 
  -2  -7   8        1.78        2.50      0.73 o 
  -1  -7   8       13.45       16.08      1.41 o 
   0  -7   8        7.31        9.11      1.13 o 
   1  -7   8       74.88       80.63      3.17 o 
   2  -7   8       15.62       14.22      1.34 o 
   3  -7   8        0.26        0.49      0.54 o 
  -4  -6   8       40.35       36.82      2.03 o 
  -3  -6   8       76.90       93.39      3.25 o 
  -2  -6   8       12.37       20.23      1.70 o 
  -1  -6   8        2.38        2.94      1.05 o 
   0  -6   8       13.73       16.55      1.64 o 
   1  -6   8        5.14        5.76      1.07 o 
   2  -6   8      123.20      136.37      4.33 o 
   3  -6   8        0.17       -0.16      0.76 o 
   4  -6   8        1.67        2.35      0.90 o 
   5  -6   8       81.06       85.48      3.02 o 
  -5  -5   8        0.14       -0.57      0.66 o 
  -4  -5   8        0.17       -0.68      0.83 o 
  -3  -5   8        0.07       -0.82      1.00 o 
  -2  -5   8        1.03        0.92      0.99 o 
  -1  -5   8        0.15       -1.22      1.22 o 
   0  -5   8        1.39        0.81      0.94 o 
   1  -5   8      162.78      191.14      5.61 o 
   2  -5   8       13.60       14.75      1.75 o 
   3  -5   8       23.27       32.86      2.30 o 
   4  -5   8        1.82        0.24      0.92 o 
   5  -5   8        0.39        0.49      0.95 o 
   6  -5   8        0.47       -0.27      0.79 o 
   7  -5   8        1.53        1.46      0.58 o 
  -5  -4   8        0.00       -0.39      0.98 o 
  -4  -4   8        0.12       -1.00      1.00 o 
  -3  -4   8      123.49      133.39      4.47 o 
  -2  -4   8       91.24      106.30      4.08 o 
  -1  -4   8      101.37      107.80      4.23 o 
   0  -4   8      293.39      295.42      8.69 o 
   1  -4   8       98.32       92.36      3.87 o 
   2  -4   8      202.56      199.27      5.80 o 
   3  -4   8      122.91      105.91      4.22 o 
   4  -4   8       42.31       41.39      2.57 o 
   5  -4   8       54.48       54.84      2.96 o 
   6  -4   8       70.66       75.12      3.22 o 
   7  -4   8        2.05        1.15      0.85 o 
   8  -4   8        2.14        3.61      0.67 o 
  -6  -3   8        0.26        0.75      0.79 o 
  -5  -3   8        0.23       -1.10      1.10 o 
  -4  -3   8        9.84        9.00      1.37 o 
  -3  -3   8        9.52        9.88      1.43 o 
  -2  -3   8        3.89        4.25      1.20 o 
  -1  -3   8      290.03      283.63      8.39 o 
   0  -3   8        1.24        0.84      1.22 o 
   1  -3   8       27.82       26.30      1.84 o 
   2  -3   8        0.39        0.21      1.16 o 
   3  -3   8        0.91        0.84      0.79 o 
   4  -3   8        3.81        2.41      1.20 o 
   5  -3   8        6.51        6.48      1.23 o 
   6  -3   8        8.38        6.59      1.24 o 
   7  -3   8        7.22        5.62      1.13 o 
   8  -3   8        3.00        2.84      0.80 o 
  -6  -2   8       22.10       22.78      1.60 o 
  -5  -2   8        9.65        9.48      1.25 o 
  -4  -2   8        8.34        7.33      1.19 o 
  -3  -2   8        0.10       -0.64      1.22 o 
  -2  -2   8        8.41        7.94      1.26 o 
  -1  -2   8      305.40      279.87      8.23 o 
   0  -2   8     1605.40     1534.62     23.63 o 
   1  -2   8      306.44      275.50      8.05 o 
   2  -2   8      568.49      565.80     12.04 o 
   3  -2   8       12.58       15.94      1.47 o 
   4  -2   8        0.08        2.26      0.86 o 
   5  -2   8      110.92       87.63      3.28 o 
   6  -2   8       84.48       70.23      3.45 o 
   7  -2   8       29.18       27.35      2.15 o 
   8  -2   8       23.04       23.84      1.75 o 
   9  -2   8        0.15        0.13      0.84 o 
  -6  -1   8       17.36       14.44      1.45 o 
  -5  -1   8       26.24       29.02      2.03 o 
  -4  -1   8       15.25       11.13      1.49 o 
  -3  -1   8        0.02       -1.31      1.31 o 
  -2  -1   8        0.05        1.56      0.65 o 
  -1  -1   8      162.80      159.35      4.94 o 
   0  -1   8        0.27       -0.38      1.00 o 
   1  -1   8       90.70       88.01      3.05 o 
   2  -1   8        7.21        5.71      0.98 o 
   3  -1   8        0.14       -0.19      0.74 o 
   4  -1   8        0.33       -0.95      0.95 o 
   5  -1   8       25.04       21.91      1.63 o 
   6  -1   8       11.85        8.47      1.17 o 
   7  -1   8       51.32       47.00      2.92 o 
   8  -1   8        3.21        2.46      1.06 o 
   9  -1   8        2.56        3.05      0.77 o 
  10  -1   8        1.04        2.00      0.58 o 
  -6   0   8        6.76        6.98      0.75 o 
  -5   0   8       85.84       78.25      5.08 o 
  -4   0   8       47.46       42.91      1.87 o 
  -3   0   8        1.22        2.60      2.41 o 
  -2   0   8        1.94        2.74      1.02 o 
  -1   0   8        2.43        3.97      0.68 o 
   0   0   8        0.95       -0.63      0.68 o 
   1   0   8      249.52      225.38     15.44 o 
   2   0   8        0.05        0.83      0.98 o 
   3   0   8       18.29       19.55      1.04 o 
   4   0   8        0.01        0.36      0.57 o 
   5   0   8       30.47       27.54      1.28 o 
   6   0   8        0.86       -0.50      1.24 o 
   7   0   8        1.58        1.35      0.61 o 
   8   0   8        0.52        0.15      0.62 o 
   9   0   8       59.34       68.64      2.13 o 
  10   0   8        4.53        6.89      0.70 o 
  -6   1   8        1.72        1.50      0.75 o 
  -5   1   8       24.37       25.12      1.93 o 
  -4   1   8       45.61       37.11      2.50 o 
  -3   1   8       19.03       24.06      1.74 o 
  -2   1   8        1.47        1.72      0.82 o 
  -1   1   8        6.82        5.28      1.16 o 
   0   1   8        8.28        6.22      1.05 o 
   1   1   8       45.88       39.65      1.94 o 
   2   1   8       19.12       17.41      1.31 o 
   3   1   8       61.66       63.39      2.41 o 
   4   1   8       73.20       67.60      2.59 o 
   5   1   8        5.52        4.57      0.95 o 
   6   1   8        0.27        0.60      0.70 o 
   7   1   8       35.93       32.79      2.07 o 
   8   1   8       26.63       21.99      1.93 o 
   9   1   8        0.46        0.57      1.10 o 
  10   1   8        3.30        1.88      0.91 o 
  -6   2   8        0.12       -0.27      0.78 o 
  -5   2   8        2.91        2.54      0.96 o 
  -4   2   8        9.51        9.02      1.44 o 
  -3   2   8        1.75        2.28      0.97 o 
  -2   2   8      125.40      111.00      3.63 o 
  -1   2   8        4.77        6.83      0.96 o 
   0   2   8      247.52      251.54      7.20 o 
   1   2   8       99.38      100.83      3.16 o 
   2   2   8       42.55       49.92      2.21 o 
   3   2   8      106.91      114.43      3.78 o 
   4   2   8       57.29       70.38      2.61 o 
   5   2   8      216.89      226.31      6.99 o 
   6   2   8      191.98      200.82      5.60 o 
   7   2   8       62.28       50.82      2.48 o 
   8   2   8       26.91       21.17      1.98 o 
   9   2   8        0.02       -0.20      0.82 o 
  10   2   8        2.48        3.40      0.95 o 
  11   2   8        1.92        1.56      0.72 o 
  -6   3   8       14.92       16.13      1.25 o 
  -5   3   8        2.28        1.71      0.91 o 
  -4   3   8        4.90        2.44      1.20 o 
  -3   3   8        0.29        1.28      0.89 o 
  -2   3   8        3.34        3.33      0.90 o 
  -1   3   8       62.01       62.50      2.65 o 
   0   3   8        3.98        2.72      0.86 o 
   1   3   8       48.62       41.19      2.09 o 
   2   3   8       10.47        9.48      1.09 o 
   3   3   8        7.93        7.03      1.02 o 
   4   3   8       42.07       41.60      2.12 o 
   5   3   8      128.19      125.50      4.22 o 
   6   3   8        8.45       10.36      1.15 o 
   7   3   8       19.23       22.14      1.72 o 
   8   3   8        0.35       -1.13      1.13 o 
   9   3   8        2.18       -0.40      1.36 o 
  10   3   8        9.28       10.09      1.41 o 
  11   3   8        9.72       10.25      1.10 o 
  -6   4   8       12.65       11.35      1.16 o 
  -5   4   8        1.00        0.92      1.07 o 
  -4   4   8        4.83        4.13      1.02 o 
  -3   4   8      117.65      131.19      4.64 o 
  -2   4   8      100.93      101.45      3.53 o 
  -1   4   8        1.08        3.05      0.75 o 
   0   4   8      162.32      168.79      5.02 o 
   1   4   8        0.07        0.18      1.00 o 
   2   4   8      238.41      262.28      7.41 o 
   3   4   8      217.53      227.40      6.77 o 
   4   4   8       90.38       87.17      2.98 o 
   5   4   8       46.70       43.93      2.15 o 
   6   4   8       24.19       24.69      1.67 o 
   7   4   8        4.34        3.38      0.95 o 
   8   4   8        0.05       -0.43      1.24 o 
   9   4   8       29.65       31.84      2.20 o 
  10   4   8        0.76        0.49      0.85 o 
  11   4   8       13.91       14.73      1.28 o 
  -5   5   8        0.37        0.13      0.78 o 
  -4   5   8        1.24        0.82      0.96 o 
  -3   5   8        1.18        1.90      0.84 o 
  -2   5   8        0.24        0.86      1.00 o 
  -1   5   8       94.61       90.86      3.37 o 
   0   5   8        8.44        9.01      1.21 o 
   1   5   8      651.79      636.91     12.97 o 
   2   5   8       38.83       36.32      2.07 o 
   3   5   8       10.39       10.06      1.07 o 
   4   5   8       32.57       33.70      1.92 o 
   5   5   8        0.06       -0.39      0.92 o 
   6   5   8        6.71        5.27      1.00 o 
   7   5   8        4.64        4.27      1.05 o 
   8   5   8       21.54       16.80      1.93 o 
   9   5   8        0.60        0.78      1.13 o 
  10   5   8        0.93        1.47      0.82 o 
  11   5   8        5.99        6.72      0.93 o 
  -5   6   8       16.52       21.22      1.33 o 
  -4   6   8        2.77        2.57      0.88 o 
  -3   6   8        0.39       -1.24      1.24 o 
  -2   6   8       69.82       77.79      3.51 o 
  -1   6   8      130.59      123.14      4.48 o 
   0   6   8      942.25      892.61     16.64 o 
   1   6   8       55.38       57.47      2.64 o 
   2   6   8       87.16       83.98      3.15 o 
   3   6   8        3.96        1.20      1.47 o 
   4   6   8       66.12       72.89      2.91 o 
   5   6   8      157.75      153.33      5.02 o 
   6   6   8        0.29       -0.43      1.24 o 
   7   6   8        0.00       -0.64      1.23 o 
   8   6   8        0.45        1.10      0.70 o 
   9   6   8       16.45       15.81      1.77 o 
  10   6   8       23.62       21.55      1.68 o 
  -4   7   8        2.46        2.41      0.81 o 
  -3   7   8        7.80        8.75      1.17 o 
  -2   7   8       12.10       10.80      1.55 o 
  -1   7   8       79.86       92.71      3.82 o 
   0   7   8       50.18       52.20      3.03 o 
   1   7   8      186.44      177.73      5.47 o 
   2   7   8        9.11       10.97      1.39 o 
   3   7   8        2.27        1.27      0.74 o 
   4   7   8        1.15        1.06      1.14 o 
   5   7   8        2.33        2.28      1.03 o 
   6   7   8       10.04        9.44      1.40 o 
   7   7   8        1.34        3.49      0.78 o 
   8   7   8        6.91        7.54      1.52 o 
   9   7   8       16.80       14.12      1.37 o 
  10   7   8        9.49        8.60      1.08 o 
  -3   8   8        5.05        4.76      0.95 o 
  -2   8   8       15.25       13.05      1.48 o 
  -1   8   8        0.89        0.55      1.05 o 
   0   8   8       99.11      107.26      3.99 o 
   1   8   8      170.96      181.31      5.45 o 
   2   8   8      138.55      164.42      5.31 o 
   3   8   8       60.77       69.49      3.34 o 
   4   8   8        1.46        2.28      0.90 o 
   5   8   8       45.78       50.44      2.87 o 
   6   8   8        0.16        0.82      0.97 o 
   7   8   8       10.91       14.55      1.62 o 
   8   8   8        0.06        0.46      0.61 o 
   9   8   8        0.55        0.75      0.81 o 
  10   8   8        2.35        0.70      0.71 o 
  -2   9   8        0.54        1.54      0.56 o 
  -1   9   8      153.83      168.61      4.54 o 
   0   9   8       17.60       23.31      1.80 o 
   1   9   8        1.22        0.74      1.07 o 
   2   9   8       15.39       17.57      1.79 o 
   3   9   8        9.14       10.96      1.62 o 
   4   9   8        0.32        0.60      1.03 o 
   5   9   8       10.55       12.79      1.66 o 
   6   9   8        1.32        2.21      0.90 o 
   7   9   8        2.04        3.45      0.87 o 
   8   9   8        7.57        8.47      1.22 o 
   9   9   8        0.81        0.42      0.80 o 
   0  10   8       42.10       51.61      2.25 o 
   1  10   8        8.53       10.86      1.20 o 
   2  10   8       48.85       53.92      2.59 o 
   3  10   8      120.03      139.42      4.32 o 
   4  10   8       75.13       88.01      3.43 o 
   5  10   8       21.18       22.97      1.80 o 
   6  10   8       18.31       16.36      1.51 o 
   7  10   8        0.04       -0.37      0.90 o 
   8  10   8        1.23        2.32      0.72 o 
   2  11   8        1.96        0.77      0.98 o 
   3  11   8        2.10        1.84      0.76 o 
   4  11   8        7.57        4.94      1.00 o 
   5  11   8        9.14        3.40      1.10 o 
  -2  -6   9        0.87        0.20      0.78 o 
  -1  -6   9       10.24       14.16      1.32 o 
   0  -6   9        4.88        7.09      1.05 o 
   1  -6   9       16.73       16.19      1.32 o 
   2  -6   9        4.60        6.69      1.08 o 
   3  -6   9        0.12        0.60      0.77 o 
   4  -6   9       13.14       16.11      1.32 o 
  -3  -5   9        0.44        0.31      0.71 o 
  -2  -5   9        5.09        3.46      1.00 o 
  -1  -5   9        0.74        1.40      0.66 o 
   0  -5   9        0.41        0.00      1.26 o 
   1  -5   9       92.41      122.01      4.16 o 
   2  -5   9       13.26       14.43      1.56 o 
   3  -5   9       92.72      115.98      3.93 o 
   4  -5   9        2.32        2.35      0.79 o 
   5  -5   9        0.01       -0.39      0.94 o 
   6  -5   9        0.72        0.40      0.63 o 
  -4  -4   9        5.55        5.28      0.98 o 
  -3  -4   9        0.11       -1.06      1.06 o 
  -2  -4   9       67.26       70.35      3.13 o 
  -1  -4   9       66.18       76.18      3.34 o 
   0  -4   9       12.51       11.14      1.56 o 
   1  -4   9        0.31       -1.38      1.38 o 
   2  -4   9      312.03      334.74      9.12 o 
   3  -4   9        0.85       -0.59      1.14 o 
   4  -4   9      105.91       96.62      3.79 o 
   5  -4   9        4.57        3.92      0.88 o 
   6  -4   9        2.13        1.68      0.72 o 
   7  -4   9       48.37       50.85      2.20 o 
  -5  -3   9        2.34        3.01      0.75 o 
  -4  -3   9        2.36        2.27      0.96 o 
  -3  -3   9       18.02       21.54      1.77 o 
  -2  -3   9       46.27       43.71      2.56 o 
  -1  -3   9        2.78        2.76      1.23 o 
   0  -3   9        2.53        4.64      1.00 o 
   1  -3   9        3.45        0.42      1.41 o 
   2  -3   9        8.69        7.07      1.56 o 
   3  -3   9       15.72       18.16      1.85 o 
   4  -3   9        2.30        2.63      1.03 o 
   5  -3   9        5.68        6.65      1.10 o 
   6  -3   9       17.71       16.68      1.58 o 
   7  -3   9        0.18        0.77      0.83 o 
   8  -3   9        0.87        0.57      0.73 o 
  -5  -2   9        8.90        7.16      1.02 o 
  -4  -2   9        7.48        8.82      1.35 o 
  -3  -2   9       36.71       35.52      2.44 o 
  -2  -2   9        0.01        0.42      0.93 o 
  -1  -2   9      186.60      173.29      5.35 o 
   0  -2   9       57.45       49.96      2.90 o 
   1  -2   9       73.30       77.11      3.08 o 
   2  -2   9     1573.34     1581.42     24.45 o 
   3  -2   9      189.15      173.50      5.38 o 
   4  -2   9      317.75      310.86      8.96 o 
   5  -2   9      110.07      100.73      4.07 o 
   6  -2   9       43.26       36.70      2.47 o 
   7  -2   9       46.14       35.50      2.32 o 
   8  -2   9        3.96        3.40      0.80 o 
   9  -2   9        0.71        1.98      0.50 o 
  -5  -1   9        5.55        4.77      0.96 o 
  -4  -1   9       14.18       12.82      1.50 o 
  -3  -1   9        7.89        7.04      1.27 o 
  -2  -1   9       10.18        8.90      1.41 o 
  -1  -1   9        7.24        7.52      1.07 o 
   0  -1   9        1.32        1.77      0.71 o 
   1  -1   9       25.84       25.40      1.88 o 
   2  -1   9       14.91       15.10      1.55 o 
   3  -1   9        3.76        3.58      0.90 o 
   4  -1   9        1.54        0.83      1.21 o 
   5  -1   9        7.51       10.04      1.51 o 
   6  -1   9       17.80       15.52      1.64 o 
   7  -1   9       51.94       47.93      2.82 o 
   8  -1   9       11.70       10.34      1.34 o 
   9  -1   9        3.97        4.41      0.94 o 
  -5   0   9        3.60        4.16      1.56 o 
  -4   0   9       74.01       68.65      4.26 o 
  -3   0   9      159.25      130.70      4.47 o 
  -2   0   9        0.05        1.23      0.67 o 
  -1   0   9       17.83       13.95      3.19 o 
   0   0   9       14.43       15.01      1.27 o 
   1   0   9      173.68      161.61     11.31 o 
   2   0   9     1921.87     1873.64     94.66 o 
   3   0   9      393.32      364.25     12.88 o 
   4   0   9      295.09      322.02      6.25 o 
   5   0   9        0.44        0.29      0.52 o 
   6   0   9        4.08        5.41      1.39 o 
   7   0   9      140.19      112.28      3.01 o 
   8   0   9       35.56       28.63      1.49 o 
   9   0   9        1.68        2.53      0.57 o 
  10   0   9        0.76        0.48      0.52 o 
  -5   1   9        8.55       10.12      1.32 o 
  -4   1   9       63.92       54.05      2.92 o 
  -3   1   9       75.52       78.02      3.54 o 
  -2   1   9        5.38        4.02      1.04 o 
  -1   1   9        0.57       -0.84      1.07 o 
   0   1   9        0.40        1.11      0.60 o 
   1   1   9       21.68       21.95      1.69 o 
   2   1   9       47.73       46.03      2.28 o 
   3   1   9      333.83      323.18      8.61 o 
   4   1   9       71.94       72.91      2.87 o 
   5   1   9        6.16        4.31      1.15 o 
   6   1   9       11.89       13.42      1.36 o 
   7   1   9       12.34        9.47      1.41 o 
   8   1   9        2.69        1.37      1.04 o 
   9   1   9        4.01        3.41      0.95 o 
  10   1   9        0.17        0.39      0.87 o 
  -5   2   9        3.70        3.48      0.95 o 
  -4   2   9        6.67       10.10      1.21 o 
  -3   2   9      120.55       98.23      3.96 o 
  -2   2   9       79.66       64.07      3.28 o 
  -1   2   9        2.39        2.00      0.74 o 
   0   2   9       22.12       24.46      1.80 o 
   1   2   9        8.86       13.02      1.29 o 
   2   2   9       17.45       19.01      1.48 o 
   3   2   9      268.18      263.18      7.66 o 
   4   2   9        4.65        3.19      0.84 o 
   5   2   9       44.27       42.57      2.19 o 
   6   2   9       14.40       13.17      1.37 o 
   7   2   9      102.92       90.03      3.88 o 
   8   2   9       81.44       65.31      3.26 o 
   9   2   9        2.43        2.23      1.09 o 
  10   2   9        0.71        0.29      1.07 o 
  -5   3   9        0.81        0.67      0.91 o 
  -4   3   9       15.98       18.97      1.57 o 
  -3   3   9        2.25        0.21      1.35 o 
  -2   3   9        6.27        6.90      1.22 o 
  -1   3   9        0.07        0.43      0.80 o 
   0   3   9        0.97        2.25      0.74 o 
   1   3   9       35.21       40.66      2.19 o 
   2   3   9        0.54        0.76      1.01 o 
   3   3   9      333.94      328.13      8.69 o 
   4   3   9       45.04       35.87      2.08 o 
   5   3   9       80.17       77.45      3.02 o 
   6   3   9       25.10       25.34      1.88 o 
   7   3   9        0.08       -1.29      1.40 o 
   8   3   9        2.57        0.98      0.98 o 
   9   3   9        0.51       -0.76      1.07 o 
  10   3   9        0.12       -0.45      0.86 o 
  -5   4   9        2.38        4.47      0.76 o 
  -4   4   9       29.68       33.22      2.17 o 
  -3   4   9       44.77       40.65      2.46 o 
  -2   4   9        3.13        4.41      1.17 o 
  -1   4   9        0.45       -1.27      1.27 o 
   0   4   9      148.94      145.12      4.80 o 
   1   4   9        3.67        2.63      0.80 o 
   2   4   9      103.58       98.55      3.41 o 
   3   4   9        1.04        1.17      0.72 o 
   4   4   9      416.35      412.73     10.12 o 
   5   4   9        3.90        5.62      1.04 o 
   6   4   9       41.38       42.37      2.32 o 
   7   4   9       51.45       48.93      2.88 o 
   8   4   9      196.12      196.53      5.78 o 
   9   4   9       21.34       18.78      1.75 o 
  10   4   9       15.70       13.08      1.47 o 
  -4   5   9        0.19       -0.43      0.82 o 
  -3   5   9        0.25        0.37      0.93 o 
  -2   5   9       12.21       10.58      1.46 o 
  -1   5   9       35.46       35.44      2.41 o 
   0   5   9        2.93        2.79      0.92 o 
   1   5   9      616.45      631.31     13.32 o 
   2   5   9        5.67        6.37      1.14 o 
   3   5   9       57.19       59.07      2.65 o 
   4   5   9       13.78       13.56      1.41 o 
   5   5   9        0.10        0.84      1.11 o 
   6   5   9        0.73       -0.22      1.27 o 
   7   5   9        0.08        0.43      0.90 o 
   8   5   9        1.80        1.24      1.34 o 
   9   5   9        0.12       -1.10      1.10 o 
  10   5   9        1.44        2.49      0.64 o 
  -4   6   9        6.30        4.73      0.90 o 
  -3   6   9        2.24        1.68      0.80 o 
  -2   6   9        3.76        3.81      0.98 o 
  -1   6   9       76.95       78.15      3.46 o 
   0   6   9        0.02        0.86      1.14 o 
   1   6   9       11.28       10.33      1.61 o 
   2   6   9      236.23      212.41      6.08 o 
   3   6   9       35.14       37.04      2.28 o 
   4   6   9      505.18      520.15     12.07 o 
   5   6   9      202.93      225.96      6.26 o 
   6   6   9       54.13       55.10      3.04 o 
   7   6   9       15.38       13.57      1.70 o 
   8   6   9       17.60       20.43      1.81 o 
   9   6   9        2.49        1.38      1.01 o 
  10   6   9        0.35        1.57      0.57 o 
  -3   7   9       11.42       10.40      1.14 o 
  -2   7   9       12.09       15.53      1.49 o 
  -1   7   9        0.02       -1.12      1.12 o 
   0   7   9       13.76       14.54      1.61 o 
   1   7   9       55.06       59.93      3.19 o 
   2   7   9       10.72       11.61      1.63 o 
   3   7   9       81.52       87.20      3.80 o 
   4   7   9        0.17       -1.35      1.35 o 
   5   7   9        0.11        0.86      1.01 o 
   6   7   9        4.00        1.06      1.35 o 
   7   7   9       29.19       29.47      2.25 o 
   8   7   9       11.17       12.91      1.58 o 
   9   7   9       32.38       36.98      2.15 o 
  10   7   9       12.02       10.85      1.22 o 
  -2   8   9        4.54        4.27      0.87 o 
  -1   8   9       14.84       16.85      1.53 o 
   0   8   9       21.63       23.66      2.02 o 
   1   8   9      132.69      136.73      4.58 o 
   2   8   9       69.12       65.93      3.33 o 
   3   8   9       34.34       37.83      2.53 o 
   4   8   9       34.39       37.58      2.51 o 
   5   8   9        5.82        5.19      1.35 o 
   6   8   9       22.84       27.96      2.10 o 
   7   8   9       62.53       64.09      3.15 o 
   8   8   9       22.55       24.69      1.84 o 
   9   8   9        0.10        0.25      0.72 o 
  -1   9   9        8.95       12.38      1.11 o 
   0   9   9        0.15       -0.14      0.97 o 
   1   9   9       28.73       29.23      2.05 o 
   2   9   9       25.26       30.42      2.14 o 
   3   9   9        8.97       10.40      1.45 o 
   4   9   9        7.86       14.16      1.43 o 
   5   9   9        0.06       -0.90      1.01 o 
   6   9   9       17.30       21.83      1.92 o 
   7   9   9        2.61        3.37      0.77 o 
   8   9   9        4.13        4.24      0.89 o 
   1  10   9        5.19        5.41      0.97 o 
   2  10   9        0.27        0.35      0.67 o 
   3  10   9       44.39       49.42      2.41 o 
   4  10   9       65.68       80.42      3.14 o 
   5  10   9       27.40       26.78      1.84 o 
   6  10   9        2.00       -0.26      1.08 o 
   7  10   9       25.66       26.31      1.75 o 
  -2  -5  10        5.53        4.69      0.77 o 
  -1  -5  10        0.03        1.14      0.71 o 
   0  -5  10        4.79        6.98      1.04 o 
   1  -5  10        0.99        1.35      0.78 o 
   2  -5  10        1.86        3.31      0.91 o 
   3  -5  10       49.35       57.40      2.52 o 
   4  -5  10        0.02       -0.45      0.84 o 
  -3  -4  10       18.54       19.81      1.34 o 
  -2  -4  10       13.80       12.97      1.32 o 
  -1  -4  10       17.44       18.19      1.66 o 
   0  -4  10        3.24        4.09      1.02 o 
   1  -4  10        0.33        0.00      1.12 o 
   2  -4  10       38.71       39.84      2.42 o 
   3  -4  10        9.21        9.76      1.19 o 
   4  -4  10        6.48        7.22      1.16 o 
   5  -4  10        5.91        3.05      1.05 o 
   6  -4  10       37.49       50.00      2.19 o 
  -4  -3  10        1.69        1.50      0.60 o 
  -3  -3  10        0.30        0.40      0.76 o 
  -2  -3  10       53.01       49.67      2.52 o 
  -1  -3  10       17.93       22.91      1.84 o 
   0  -3  10       19.12       16.04      1.57 o 
   1  -3  10        0.20        0.39      1.00 o 
   2  -3  10        3.68        4.08      1.08 o 
   3  -3  10       10.85       11.69      1.56 o 
   4  -3  10        0.32        1.00      0.83 o 
   5  -3  10       17.98       15.66      1.58 o 
   6  -3  10       12.83       14.19      1.33 o 
   7  -3  10        0.41        0.60      0.88 o 
  -4  -2  10        3.95        4.72      0.80 o 
  -3  -2  10        1.46        2.17      0.69 o 
  -2  -2  10        1.76        1.93      0.82 o 
  -1  -2  10        2.61        0.79      1.42 o 
   0  -2  10       70.26       64.64      3.22 o 
   1  -2  10       59.57       55.99      3.07 o 
   2  -2  10      149.86      154.79      5.08 o 
   3  -2  10        0.10        0.00      1.14 o 
   4  -2  10      538.59      552.48     12.23 o 
   5  -2  10        0.35        2.88      0.69 o 
   6  -2  10      111.64      105.42      3.89 o 
   7  -2  10       21.82       21.05      1.67 o 
   8  -2  10        0.27        0.47      0.69 o 
  -4  -1  10        5.35        5.37      1.05 o 
  -3  -1  10        0.01       -0.85      1.04 o 
  -2  -1  10       20.69       15.70      1.53 o 
  -1  -1  10       15.91       17.77      1.80 o 
   0  -1  10       20.08       13.83      1.59 o 
   1  -1  10        4.31        4.77      0.95 o 
   2  -1  10        0.06       -1.43      1.43 o 
   3  -1  10        1.14        1.26      0.94 o 
   4  -1  10        0.12        0.84      0.97 o 
   5  -1  10      127.93      130.52      4.62 o 
   6  -1  10       28.09       28.95      2.13 o 
   7  -1  10       46.73       47.67      2.62 o 
   8  -1  10       30.40       26.34      1.84 o 
   9  -1  10        0.85        1.53      0.67 o 
  -5   0  10        7.98        9.29      0.95 o 
  -4   0  10       11.56       10.55      0.87 o 
  -3   0  10        2.34        2.49      0.69 o 
  -2   0  10        8.93        7.18      0.93 o 
  -1   0  10      230.80      196.11     15.33 o 
   0   0  10        2.76        2.73      0.78 o 
   1   0  10      291.26      271.96      8.81 o 
   2   0  10       50.46       42.24      1.64 o 
   3   0  10       42.03       39.62      1.58 o 
   4   0  10     1008.69      994.18     36.85 o 
   5   0  10       77.41       71.57      2.43 o 
   6   0  10       50.11       44.70      1.93 o 
   7   0  10       14.01       13.84      2.67 o 
   8   0  10       34.38       32.39      1.52 o 
   9   0  10       32.45       27.22      1.27 o 
  -5   1  10        6.71       10.27      1.03 o 
  -4   1  10       20.86       19.14      1.66 o 
  -3   1  10        9.79        8.94      1.26 o 
  -2   1  10        1.05        2.21      0.94 o 
  -1   1  10       10.95       10.59      1.58 o 
   0   1  10        0.10        1.29      0.82 o 
   1   1  10        0.11        0.21      1.18 o 
   2   1  10        0.82        0.52      0.85 o 
   3   1  10      332.50      329.26      9.12 o 
   4   1  10       43.40       39.02      2.18 o 
   5   1  10       32.89       31.36      2.39 o 
   6   1  10        2.29        2.43      1.04 o 
   7   1  10        8.25       11.63      1.56 o 
   8   1  10        6.19        2.76      1.09 o 
   9   1  10       11.35       12.07      1.22 o 
  10   1  10        0.07        0.10      0.63 o 
  -5   2  10        1.18        1.51      0.64 o 
  -4   2  10        7.10        9.12      1.17 o 
  -3   2  10        4.35        6.28      1.07 o 
  -2   2  10      120.69      112.54      4.19 o 
  -1   2  10      418.34      337.61      9.30 o 
   0   2  10        3.47        6.00      1.05 o 
   1   2  10       26.93       20.80      1.67 o 
   2   2  10        0.18        1.35      0.73 o 
   3   2  10       64.47       58.20      2.70 o 
   4   2  10     1083.75     1068.23     18.67 o 
   5   2  10      207.08      209.58      5.94 o 
   6   2  10        2.58        3.73      1.07 o 
   7   2  10       53.35       46.97      2.84 o 
   8   2  10        3.57        3.14      1.01 o 
   9   2  10      129.87      116.22      3.90 o 
  10   2  10       13.04       10.73      1.05 o 
  -4   3  10        0.66        1.10      0.71 o 
  -3   3  10        2.58        2.49      0.90 o 
  -2   3  10        0.31       -1.07      1.07 o 
  -1   3  10       10.83       12.68      1.52 o 
   0   3  10        0.14        0.22      0.94 o 
   1   3  10        3.35        3.29      0.83 o 
   2   3  10        9.18        9.09      1.39 o 
   3   3  10      223.49      215.80      6.03 o 
   4   3  10      114.75      100.55      3.52 o 
   5   3  10      235.66      228.44      6.25 o 
   6   3  10       27.32       26.83      2.10 o 
   7   3  10        0.01        0.42      1.08 o 
   8   3  10        1.47        1.19      0.89 o 
   9   3  10        2.47        2.73      1.05 o 
  10   3  10        1.28        1.78      0.76 o 
  -4   4  10        4.95        5.00      0.94 o 
  -3   4  10        9.83        9.27      1.21 o 
  -2   4  10       51.37       61.07      3.02 o 
  -1   4  10      130.17      115.01      4.29 o 
   0   4  10       88.42       74.06      3.43 o 
   1   4  10        0.47        1.39      0.75 o 
   2   4  10       45.45       36.94      2.20 o 
   3   4  10       35.82       36.62      2.11 o 
   4   4  10      498.16      494.78     11.62 o 
   5   4  10      228.43      210.05      6.01 o 
   6   4  10        9.97       14.62      1.69 o 
   7   4  10       22.30       19.19      1.92 o 
   8   4  10       14.23       14.94      1.65 o 
   9   4  10       64.90       58.56      2.82 o 
  10   4  10       43.98       37.26      2.00 o 
  -4   5  10        0.00       -0.73      0.73 o 
  -3   5  10        2.29        2.82      0.89 o 
  -2   5  10        0.49        0.54      0.94 o 
  -1   5  10       18.27       19.71      2.03 o 
   0   5  10       15.67       10.62      1.61 o 
   1   5  10        9.15       12.46      1.51 o 
   2   5  10        4.40        6.14      1.12 o 
   3   5  10       44.29       46.91      2.49 o 
   4   5  10        5.47        3.63      1.07 o 
   5   5  10       68.86       62.35      3.34 o 
   6   5  10        0.43        2.00      1.01 o 
   7   5  10        9.08        6.12      1.38 o 
   8   5  10       10.89        9.16      1.37 o 
   9   5  10        9.26        6.39      1.29 o 
  10   5  10        4.10        3.20      0.82 o 
  -3   6  10        7.81        9.09      0.97 o 
  -2   6  10       14.48       13.41      1.38 o 
  -1   6  10        4.91        5.23      1.14 o 
   0   6  10        6.03        7.32      1.24 o 
   1   6  10        0.34       -1.03      1.03 o 
   2   6  10      166.94      156.83      5.14 o 
   3   6  10       35.60       35.77      2.54 o 
   4   6  10      790.24      811.90     15.77 o 
   5   6  10       74.27       78.34      3.67 o 
   6   6  10      341.25      353.91      9.57 o 
   7   6  10       26.79       27.44      2.18 o 
   8   6  10       12.23       10.77      1.46 o 
   9   6  10       14.28       12.81      1.40 o 
  10   6  10       29.66       28.72      1.69 o 
  -2   7  10       20.64       21.30      1.57 o 
  -1   7  10        4.91        4.29      1.01 o 
   0   7  10       19.72       17.21      1.69 o 
   1   7  10       38.15       35.89      2.46 o 
   2   7  10        1.21       -0.62      1.18 o 
   3   7  10      158.25      163.59      5.18 o 
   4   7  10        2.80        3.21      1.07 o 
   5   7  10        0.06        0.21      1.03 o 
   6   7  10       14.74       15.78      1.70 o 
   7   7  10        6.42        7.52      1.31 o 
   8   7  10        1.45        1.11      0.89 o 
   9   7  10       17.43       17.34      1.47 o 
  -1   8  10       12.95       16.28      1.43 o 
   0   8  10        5.43        4.79      1.05 o 
   1   8  10       88.94       93.67      3.58 o 
   2   8  10       77.32      102.19      3.81 o 
   3   8  10        5.32        5.50      1.09 o 
   4   8  10      152.13      158.07      4.95 o 
   5   8  10       36.44       34.44      2.39 o 
   6   8  10      198.49      217.37      5.76 o 
   7   8  10       49.53       50.11      2.64 o 
   8   8  10        7.91        7.94      1.16 o 
   9   8  10       27.61       31.66      1.73 o 
   0   9  10       15.97       21.95      1.42 o 
   1   9  10        0.09        0.27      0.83 o 
   2   9  10       21.02       21.04      1.70 o 
   3   9  10       18.22       17.53      1.67 o 
   4   9  10        8.08        8.71      1.18 o 
   5   9  10       71.90       87.34      3.33 o 
   6   9  10       33.55       41.53      2.23 o 
   7   9  10        0.95       -0.95      0.95 o 
   8   9  10        0.24       -0.88      0.88 o 
   2  10  10       58.13       64.17      2.41 o 
   3  10  10       57.45       66.27      2.54 o 
   4  10  10       27.60       33.08      1.87 o 
   5  10  10       39.81       43.15      2.13 o 
   6  10  10        6.10        8.12      0.93 o 
  -1  -4  11       20.22       20.59      1.44 o 
   0  -4  11       18.95       25.61      1.58 o 
   1  -4  11       39.35       48.98      2.27 o 
   2  -4  11        3.22        3.22      0.91 o 
   3  -4  11        0.36        1.31      0.62 o 
   4  -4  11       14.81       14.57      1.24 o 
   5  -4  11        1.40        0.55      0.68 o 
  -2  -3  11       12.02       10.04      1.11 o 
  -1  -3  11        0.77        0.13      0.74 o 
   0  -3  11        9.76        9.05      1.27 o 
   1  -3  11        0.01        0.53      0.73 o 
   2  -3  11        1.97        2.92      0.90 o 
   3  -3  11        0.14       -0.96      0.96 o 
   4  -3  11        1.62        0.15      0.99 o 
   5  -3  11       14.52       14.40      1.36 o 
   6  -3  11        1.11        1.56      0.71 o 
  -3  -2  11        2.87        3.70      0.72 o 
  -2  -2  11        3.74        4.39      0.88 o 
  -1  -2  11       20.48       20.91      1.71 o 
   0  -2  11       69.36       74.29      3.29 o 
   1  -2  11       10.61        8.64      1.23 o 
   2  -2  11       34.87       36.09      2.37 o 
   3  -2  11       13.74       15.52      1.69 o 
   4  -2  11       61.14       67.72      3.02 o 
   5  -2  11        1.70        1.00      1.15 o 
   6  -2  11        0.22       -0.59      0.83 o 
   7  -2  11        0.77        1.02      0.58 o 
  -3  -1  11        0.16        0.80      0.58 o 
  -2  -1  11        6.66        5.00      1.07 o 
  -1  -1  11        1.04        1.17      1.10 o 
   0  -1  11       29.93       25.66      2.09 o 
   1  -1  11       11.15       13.26      1.54 o 
   2  -1  11        0.22        0.40      1.13 o 
   3  -1  11        0.84        0.60      1.04 o 
   4  -1  11        1.04        1.05      0.59 o 
   5  -1  11       67.69       69.74      3.12 o 
   6  -1  11       10.15       11.40      1.51 o 
   7  -1  11      136.20      145.12      4.28 o 
   8  -1  11       23.50       22.97      1.62 o 
  -3   0  11        2.29        1.39      0.80 o 
  -2   0  11        0.35       -0.81      0.81 o 
  -1   0  11       69.26       58.63      3.33 o 
   0   0  11        6.92        5.19      0.86 o 
   1   0  11        8.04        5.70      0.90 o 
   2   0  11       57.62       53.24      2.03 o 
   3   0  11      104.68      107.24      4.92 o 
   4   0  11       55.38       60.20      2.19 o 
   5   0  11        0.06       -0.06      0.68 o 
   6   0  11      117.02      122.63      3.03 o 
   7   0  11        1.80        0.83      1.09 o 
   8   0  11      134.79      146.01      2.95 o 
   9   0  11       31.97       33.74      1.25 o 
  -4   1  11        0.03        0.38      0.79 o 
  -3   1  11        9.11       12.33      1.28 o 
  -2   1  11        5.06        5.30      1.05 o 
  -1   1  11        4.66        4.40      1.08 o 
   0   1  11        3.16        2.87      0.98 o 
   1   1  11       11.07        9.09      1.57 o 
   2   1  11        7.09        8.17      1.13 o 
   3   1  11        0.56       -0.21      1.35 o 
   4   1  11       11.49        9.56      1.63 o 
   5   1  11        5.11        5.28      1.09 o 
   6   1  11        4.79        5.50      1.18 o 
   7   1  11      126.87      125.05      4.40 o 
   8   1  11        6.98        8.09      1.13 o 
   9   1  11       11.23       10.27      1.21 o 
  -3   2  11        1.90        2.89      0.83 o 
  -2   2  11       26.92       25.14      1.97 o 
  -1   2  11       44.25       42.74      2.54 o 
   0   2  11       45.03       34.86      2.48 o 
   1   2  11      238.53      189.25      5.72 o 
   2   2  11        1.29        0.85      0.85 o 
   3   2  11      188.94      178.64      5.49 o 
   4   2  11       60.95       63.67      3.20 o 
   5   2  11       78.71       81.43      3.74 o 
   6   2  11       54.16       49.96      2.77 o 
   7   2  11        0.96       -1.11      1.11 o 
   8   2  11        2.16        3.30      0.83 o 
   9   2  11        1.34        1.90      0.68 o 
  -3   3  11        4.55        6.72      0.94 o 
  -2   3  11        1.48        0.34      1.26 o 
  -1   3  11        0.35       -0.96      1.07 o 
   0   3  11       16.39       10.27      1.63 o 
   1   3  11        4.22        3.65      1.05 o 
   2   3  11        4.32        0.99      1.16 o 
   3   3  11        1.73        1.27      1.07 o 
   4   3  11        1.13       -0.64      1.42 o 
   5   3  11      312.08      312.67      8.97 o 
   6   3  11       20.56       15.91      1.90 o 
   7   3  11        2.74        3.81      1.01 o 
   8   3  11        0.41        0.35      1.09 o 
   9   3  11        0.29       -1.09      1.09 o 
  10   3  11        1.71        3.52      0.75 o 
  -3   4  11        1.15        0.00      0.97 o 
  -2   4  11        2.03        1.58      1.02 o 
  -1   4  11        0.01        0.00      0.91 o 
   0   4  11       64.57       54.86      2.89 o 
   1   4  11      299.38      246.53      7.73 o 
   2   4  11        4.77        3.10      1.02 o 
   3   4  11        4.87        5.95      1.35 o 
   4   4  11       67.49       61.35      3.30 o 
   5   4  11       42.18       40.54      2.54 o 
   6   4  11      353.59      332.14      9.27 o 
   7   4  11       70.50       71.87      3.44 o 
   8   4  11       56.62       58.69      2.86 o 
   9   4  11       28.84       24.92      1.74 o 
  10   4  11        1.18        2.01      0.61 o 
  -3   5  11        0.49        1.23      0.45 o 
  -2   5  11        0.78        1.13      0.65 o 
  -1   5  11        1.02        0.52      0.90 o 
   0   5  11       78.74       71.32      3.30 o 
   1   5  11        3.18        4.07      1.00 o 
   2   5  11       11.25       13.09      1.52 o 
   3   5  11        6.78        5.62      1.01 o 
   4   5  11       17.08       17.70      1.76 o 
   5   5  11       26.50       24.51      2.04 o 
   6   5  11       22.08       23.35      1.97 o 
   7   5  11       22.95       23.33      1.96 o 
   8   5  11       12.41       14.20      1.51 o 
   9   5  11        3.49        3.92      0.92 o 
  10   5  11        5.68        4.63      0.76 o 
  -2   6  11        3.78        3.15      0.90 o 
  -1   6  11        0.00       -0.76      0.92 o 
   0   6  11       20.56       21.31      1.79 o 
   1   6  11       80.77       70.89      3.33 o 
   2   6  11       71.56       64.78      3.29 o 
   3   6  11       11.81        9.42      1.36 o 
   4   6  11      268.39      281.44      8.43 o 
   5   6  11       28.30       26.88      2.09 o 
   6   6  11      562.11      582.87     12.54 o 
   7   6  11      111.43      113.89      4.13 o 
   8   6  11        3.44        4.50      1.02 o 
   9   6  11        4.01        4.03      0.75 o 
  -1   7  11        0.00       -0.12      0.72 o 
   0   7  11        3.46        4.23      0.92 o 
   1   7  11       19.71       21.08      1.78 o 
   2   7  11       13.03       10.58      1.43 o 
   3   7  11        0.19       -1.05      1.05 o 
   4   7  11        8.77       11.17      1.50 o 
   5   7  11        0.43        3.16      0.83 o 
   6   7  11        0.04        0.18      0.79 o 
   7   7  11       14.51       14.98      1.63 o 
   8   7  11       20.96       20.70      1.75 o 
   9   7  11        0.02       -0.95      0.95 o 
   0   8  11        5.24        5.01      0.90 o 
   1   8  11       42.92       45.03      2.33 o 
   2   8  11        6.88        9.75      1.17 o 
   3   8  11       17.30       20.89      1.82 o 
   4   8  11       66.57       64.03      2.94 o 
   5   8  11       38.42       45.77      2.47 o 
   6   8  11      342.36      350.77      8.60 o 
   7   8  11       23.78       19.92      1.79 o 
   8   8  11       53.56       51.06      2.32 o 
   1   9  11        7.68        9.12      1.02 o 
   2   9  11        2.68        2.60      0.74 o 
   3   9  11        9.69       11.65      1.25 o 
   4   9  11        0.21        0.14      0.82 o 
   5   9  11       23.84       31.64      1.84 o 
   6   9  11       10.59       10.84      1.25 o 
   7   9  11       13.62       14.29      1.38 o 
   0  -3  12        1.12        1.39      0.61 o 
   1  -3  12        0.22        0.65      0.70 o 
   2  -3  12        6.82        6.15      0.96 o 
   3  -3  12        5.17        6.97      0.89 o 
   4  -3  12        0.14        0.42      0.60 o 
  -1  -2  12        0.11        0.77      0.54 o 
   0  -2  12       12.42       15.42      1.29 o 
   1  -2  12        0.01       -0.56      0.92 o 
   2  -2  12        0.00        0.73      0.78 o 
   3  -2  12        7.58       11.90      1.25 o 
   4  -2  12        9.59        9.97      1.26 o 
   5  -2  12        1.01        0.25      0.88 o 
   6  -2  12       24.51       23.13      1.49 o 
  -2  -1  12        0.47        2.41      0.60 o 
  -1  -1  12       16.05       24.26      1.62 o 
   0  -1  12       11.20       12.42      1.26 o 
   1  -1  12        0.18        0.16      0.70 o 
   2  -1  12        0.23        0.17      1.17 o 
   3  -1  12        0.01       -0.50      0.77 o 
   4  -1  12        0.40        0.49      0.94 o 
   5  -1  12        1.39        2.84      0.69 o 
   6  -1  12        6.20        5.37      1.07 o 
   7  -1  12       96.08       94.44      2.99 o 
  -2   0  12        5.42        4.62      1.31 o 
  -1   0  12        0.38        1.02      0.51 o 
   0   0  12        7.97        9.11      1.00 o 
   1   0  12        7.93        7.51      0.83 o 
   2   0  12       87.46       95.41      5.73 o 
   3   0  12       26.23       23.70      1.35 o 
   4   0  12       24.53       29.01      3.23 o 
   5   0  12        0.02       -0.20      0.56 o 
   6   0  12       10.09       10.21      0.85 o 
   7   0  12        5.48        6.39      1.07 o 
   8   0  12       25.19       30.31      1.18 o 
  -2   1  12        0.53        1.82      0.63 o 
  -1   1  12        0.09        0.00      1.00 o 
   0   1  12        0.68        0.52      0.91 o 
   1   1  12        0.49       -1.25      1.25 o 
   2   1  12       17.43       17.62      1.74 o 
   3   1  12        4.85        5.89      1.13 o 
   4   1  12       15.70       19.18      1.82 o 
   5   1  12        3.06        0.94      1.51 o 
   6   1  12        0.13        0.52      0.91 o 
   7   1  12       54.35       59.68      2.73 o 
   8   1  12        6.28        6.64      0.92 o 
  -2   2  12        2.76        2.59      0.77 o 
  -1   2  12       12.95        9.93      1.33 o 
   0   2  12        0.06       -0.53      1.20 o 
   1   2  12       87.84       76.70      3.38 o 
   2   2  12        9.18       10.68      1.39 o 
   3   2  12        3.36       -1.00      1.49 o 
   4   2  12       60.93       53.58      3.07 o 
   5   2  12      138.95      136.52      4.62 o 
   6   2  12       14.22       14.96      1.52 o 
   7   2  12        0.21       -0.50      0.86 o 
   8   2  12        0.24        0.55      0.81 o 
   9   2  12        2.00        3.01      0.65 o 
  -2   3  12        0.00        0.60      0.71 o 
  -1   3  12        2.73        3.38      0.92 o 
   0   3  12        0.03        0.47      0.68 o 
   1   3  12        4.97        5.71      1.26 o 
   2   3  12       16.11       12.27      1.64 o 
   3   3  12       67.69       71.06      3.33 o 
   4   3  12       45.18       42.52      2.65 o 
   5   3  12        4.23        3.01      1.15 o 
   6   3  12       10.43       10.62      1.48 o 
   7   3  12        0.38        0.11      0.89 o 
   8   3  12        0.80        0.97      0.78 o 
   9   3  12        0.26        0.00      0.66 o 
  -2   4  12       19.45       29.46      1.61 o 
  -1   4  12        0.12        0.77      0.76 o 
   0   4  12       31.70       33.99      2.07 o 
   1   4  12       10.51        9.27      1.27 o 
   2   4  12        4.33        2.59      0.97 o 
   3   4  12       39.86       35.33      2.42 o 
   4   4  12        0.16       -0.60      1.33 o 
   5   4  12       49.19       44.23      2.60 o 
   6   4  12       59.62       62.11      3.01 o 
   7   4  12       97.43      101.54      3.78 o 
   8   4  12        0.42       -0.15      1.01 o 
   9   4  12        0.08       -0.34      0.75 o 
  -1   5  12        2.34        3.67      0.84 o 
   0   5  12       16.44       15.83      1.55 o 
   1   5  12       18.96       13.43      1.47 o 
   2   5  12       32.06       27.73      2.09 o 
   3   5  12        0.46        0.77      0.70 o 
   4   5  12        5.35        4.76      1.19 o 
   5   5  12        0.41        1.89      0.58 o 
   6   5  12        0.16        0.00      0.89 o 
   7   5  12        3.16        0.83      1.27 o 
   8   5  12        2.41        2.74      0.80 o 
   9   5  12        4.94        3.75      0.84 o 
  -1   6  12        0.01        0.63      0.55 o 
   0   6  12        0.17        0.82      0.57 o 
   1   6  12        1.81        1.90      0.77 o 
   2   6  12        8.65        5.28      1.15 o 
   3   6  12       44.35       39.94      2.46 o 
   4   6  12       29.89       26.56      1.95 o 
   5   6  12        9.52        8.94      1.32 o 
   6   6  12       93.35       92.67      3.56 o 
   7   6  12       28.38       22.65      1.83 o 
   8   6  12      144.00      148.41      4.08 o 
   9   6  12       55.32       60.13      2.22 o 
   0   7  12        2.89        2.57      0.65 o 
   1   7  12        0.00        0.71      0.54 o 
   2   7  12       49.44       47.72      2.45 o 
   3   7  12        0.48        1.17      0.63 o 
   4   7  12        0.14       -0.16      0.88 o 
   5   7  12        1.01        2.25      0.77 o 
   6   7  12        1.72        2.23      0.85 o 
   7   7  12       40.84       41.21      2.17 o 
   8   7  12        0.56        0.00      0.87 o 
   1   8  12       33.24       30.96      1.64 o 
   2   8  12        0.31       -0.24      0.85 o 
   3   8  12       50.83       52.91      2.37 o 
   4   8  12       36.74       38.94      2.17 o 
   5   8  12        8.40        8.24      1.06 o 
   6   8  12      138.75      143.26      3.97 o 
   7   8  12        6.07        6.29      1.00 o 
   4   9  12        4.95        5.99      0.87 o 
   5   9  12       13.47       13.95      1.20 o 
   2  -2  13        0.08        0.27      0.68 o 
   3  -2  13       28.04       32.23      1.61 o 
   0  -1  13        1.78        2.25      0.73 o 
   1  -1  13        1.99        1.81      0.71 o 
   2  -1  13        1.03        1.97      0.62 o 
   3  -1  13        0.96        1.37      0.71 o 
   4  -1  13        5.80        6.08      0.86 o 
   5  -1  13        6.41        8.51      0.89 o 
   0   0  13       10.04       14.72      0.90 o 
   1   0  13        0.02        0.27      0.50 o 
   2   0  13       22.35       27.42      1.29 o 
   3   0  13        1.57        2.24      0.90 o 
   4   0  13        0.07       -0.28      1.20 o 
   5   0  13       38.70       44.94      3.00 o 
   6   0  13        8.51       11.91      1.30 o 
  -1   1  13        0.01        1.38      0.50 o 
   0   1  13        0.39        1.35      0.61 o 
   1   1  13        0.00        0.10      0.72 o 
   2   1  13        2.67        3.54      0.83 o 
   3   1  13        3.00        2.15      0.89 o 
   4   1  13       13.81       13.07      1.47 o 
   5   1  13        0.01        1.11      0.54 o 
   6   1  13        1.85        2.64      0.77 o 
   7   1  13        0.00       -0.23      0.72 o 
  -1   2  13       25.49       21.49      1.43 o 
   0   2  13       29.98       36.98      1.98 o 
   1   2  13        0.01        0.30      0.77 o 
   2   2  13        1.30        3.04      0.87 o 
   3   2  13        3.75        4.05      0.99 o 
   4   2  13       25.18       28.26      2.11 o 
   5   2  13        1.82       -0.49      1.15 o 
   6   2  13        0.00        0.00      0.96 o 
   7   2  13       33.61       36.22      2.03 o 
   8   2  13        0.33        0.91      0.67 o 
  -1   3  13        1.09        1.14      0.65 o 
   0   3  13        0.03        1.21      0.68 o 
   1   3  13        1.35        1.41      0.75 o 
   2   3  13        5.12        7.22      1.07 o 
   3   3  13        1.94        2.27      0.90 o 
   4   3  13       74.93       72.68      3.17 o 
   5   3  13        7.15        6.53      1.18 o 
   6   3  13        1.96        2.16      0.89 o 
   7   3  13        0.91       -0.14      1.09 o 
   8   3  13        0.56        0.64      0.69 o 
   0   4  13        1.70        0.12      0.86 o 
   1   4  13        5.60        5.12      0.97 o 
   2   4  13        0.08       -0.98      0.98 o 
   3   4  13        7.22        6.80      1.10 o 
   4   4  13        0.01        1.46      0.63 o 
   5   4  13        2.61        2.63      0.81 o 
   6   4  13       55.10       61.72      2.82 o 
   7   4  13      126.75      133.07      3.93 o 
   8   4  13       42.58       40.79      2.07 o 
   0   5  13        0.27        0.75      0.92 o 
   1   5  13       23.64       32.33      1.89 o 
   2   5  13        0.57       -0.30      1.01 o 
   3   5  13        0.53        0.79      0.85 o 
   4   5  13       23.81       20.62      1.70 o 
   5   5  13       23.15       21.46      1.80 o 
   6   5  13        1.49        0.44      1.17 o 
   7   5  13       18.26       17.53      1.56 o 
   8   5  13        0.00       -0.63      0.68 o 
   1   6  13        0.57        1.65      0.73 o 
   2   6  13        9.39        7.71      0.98 o 
   3   6  13       17.17       17.88      1.44 o 
   4   6  13        5.85        7.54      1.07 o 
   5   6  13        1.70        2.22      0.88 o 
   6   6  13        0.26        1.44      0.48 o 
   7   6  13       12.29       12.67      1.13 o 
   8   6  13       19.99       22.00      1.40 o 
   2   7  13       10.93       10.62      1.05 o 
   3   7  13       12.67       11.47      1.14 o 
   4   7  13        3.80        5.85      0.86 o 
   5   7  13        0.00       -0.93      0.93 o 
   6   7  13        0.00       -0.81      0.89 o 
   7   7  13        1.15        0.66      0.72 o 
   4   8  13        1.56        1.52      0.62 o 
   5   8  13        6.23        7.61      0.88 o 
   2   1  14        1.85        2.23      0.71 o 
   3   1  14       11.02       11.51      1.13 o 
   4   1  14        0.99       -1.04      1.04 o 
   5   1  14        0.87        0.50      0.81 o 
   1   2  14        9.55        7.25      1.00 o 
   2   2  14       11.23       14.42      1.28 o 
   3   2  14        1.12        1.27      0.75 o 
   4   2  14       13.87       16.56      1.34 o 
   5   2  14       13.46       11.52      1.28 o 
   6   2  14        7.36        9.33      0.94 o 
   1   3  14        1.35        1.53      0.70 o 
   2   3  14        0.29        0.57      0.73 o 
   3   3  14       19.69       26.64      1.65 o 
   4   3  14       16.26       13.25      1.42 o 
   5   3  14        4.51        3.23      0.83 o 
   6   3  14        5.77        4.14      0.98 o 
   2   4  14        0.06       -0.11      0.92 o 
   3   4  14        0.64        0.56      0.74 o 
   4   4  14        0.55        1.33      0.69 o 
   5   4  14       10.81        7.65      0.97 o 
   6   4  14        0.56        0.44      0.79 o 
   2   5  14        2.77        4.12      0.67 o 
   3   5  14        5.01        4.73      0.94 o 
   4   5  14        2.94        2.01      0.72 o 
   5   5  14        0.00       -0.34      0.76 o 
   6   5  14        5.78        4.86      0.88 o 
   3   6  14        0.02        0.09      0.57 o 
   4   6  14        2.46        2.55      0.72 o 
   5   6  14        3.01        2.93      0.75 o 
                                                 
